# Supplementary material for: 5PSeq Explorer: interactive analysis of co-translational mRNA decay and ribosome dynamics
Source: RNA Biol. 2026 Mar 6;23(1):1–10. doi: 10.1080/15476286.2026.2639616 (PMC12990929; doi:10.1080/15476286.2026.2639616)
Supplement: Supplemental Material [file KRNB_A_2639616_SM9294.zip]

Archive with 4 entries (4 files):
- Supplementary Table 2.xls
- Supplementary Table 1.docx
- Supplementary Figure 1.pdf
- Supplementary Table 3.xls
