# Supplementary material for: 5PSeq Explorer: interactive analysis of co-translational mRNA decay and ribosome dynamics
Source: RNA Biol. 2026 Mar 6;23(1):1–10. doi: 10.1080/15476286.2026.2639616 (PMC12990929; doi:10.1080/15476286.2026.2639616)
Supplement: Supplemental Material [file KRNB_A_2639616_SM9294.zip › Supplementary Table 2.xls]

## Sheet: metadata
Publication	Year	First_author	Lab_PI	Sample	Description	GEO_id	SRA_id	Title	SRA_genotype	Instrument	Library	Organism	Phylum	Species	Strain	Keyword	treatment	PackageVersion	ReplicateGroup
PMID: 40378831	2025	Zhang Y	Pelechano	YPD_AA_t30_rep1	HT-5Pseq for BY4741 grown in YPD medium then transfered to CSM without amino acids for 30 minutes incubation	GSM7192168	SRR24233857	Ribosomes modulate transcriptome abundance via generalized frameshift and out-of-frame mRNA decay	MATa his3delta1 leu2delta0 met15delta0 ura3delta0	NextSeq 2000	HT-5Pseq	yeast	Ascomycota	Saccharomyces cerevisiae	BY4741	YPD amino acids deprivation	YPD	fivepseq 1.3.5	YPD_AA_t30_rep1-3
PMID: 40378831	2025	Zhang Y	Pelechano	YPD_AA_t30_rep2	HT-5Pseq for BY4741 grown in YPD medium then transfered to CSM without amino acids for 30 minutes incubation	GSM7192169	SRR24233856	Ribosomes modulate transcriptome abundance via generalized frameshift and out-of-frame mRNA decay	MATa his3delta1 leu2delta0 met15delta0 ura3delta0	NextSeq 2000	HT-5Pseq	yeast	Ascomycota	Saccharomyces cerevisiae	BY4741	YPD amino acids deprivation	YPD	fivepseq 1.3.5	YPD_AA_t30_rep1-3
PMID: 40378831	2025	Zhang Y	Pelechano	YPD_AA_t30_rep3	HT-5Pseq for BY4741 grown in YPD medium then transfered to CSM without amino acids for 30 minutes incubation	GSM7192170	SRR24233855	Ribosomes modulate transcriptome abundance via generalized frameshift and out-of-frame mRNA decay	MATa his3delta1 leu2delta0 met15delta0 ura3delta0	NextSeq 2000	HT-5Pseq	yeast	Ascomycota	Saccharomyces cerevisiae	BY4741	YPD amino acids deprivation	YPD	fivepseq 1.3.5	YPD_AA_t30_rep1-3
PMID: 40378831	2025	Zhang Y	Pelechano	YPD_H2O2_t30_rep1	HT-5Pseq for BY4741 grown in YPD medium and treated with 0.2 mM H2O2 for 30 minutes	GSM7192171	SRR24233854	Ribosomes modulate transcriptome abundance via generalized frameshift and out-of-frame mRNA decay	MATa his3delta1 leu2delta0 met15delta0 ura3delta0	NextSeq 2000	HT-5Pseq	yeast	Ascomycota	Saccharomyces cerevisiae	BY4741	YPD H2O2	H2O2	fivepseq 1.3.5	YPD_H2O2_t30_rep1-3
PMID: 40378831	2025	Zhang Y	Pelechano	YPD_H2O2_t30_rep2	HT-5Pseq for BY4741 grown in YPD medium and treated with 0.2 mM H2O2 for 30 minutes	GSM7192172	SRR24233853	Ribosomes modulate transcriptome abundance via generalized frameshift and out-of-frame mRNA decay	MATa his3delta1 leu2delta0 met15delta0 ura3delta0	NextSeq 2000	HT-5Pseq	yeast	Ascomycota	Saccharomyces cerevisiae	BY4741	YPD H2O2	H2O2	fivepseq 1.3.5	YPD_H2O2_t30_rep1-3
PMID: 40378831	2025	Zhang Y	Pelechano	YPD_H2O2_t30_rep3	HT-5Pseq for BY4741 grown in YPD medium and treated with 0.2 mM H2O2 for 30 minutes	GSM7192173	SRR24233885	Ribosomes modulate transcriptome abundance via generalized frameshift and out-of-frame mRNA decay	MATa his3delta1 leu2delta0 met15delta0 ura3delta0	NextSeq 2000	HT-5Pseq	yeast	Ascomycota	Saccharomyces cerevisiae	BY4741	YPD H2O2	H2O2	fivepseq 1.3.5	YPD_H2O2_t30_rep1-3
PMID: 40378831	2025	Zhang Y	Pelechano	YPD_H2O2_t5_rep1	HT-5Pseq for BY4741 grown in YPD medium and treated with 0.2 mM H2O2 for 5 minutes	GSM7192174	SRR24233883	Ribosomes modulate transcriptome abundance via generalized frameshift and out-of-frame mRNA decay	MATa his3delta1 leu2delta0 met15delta0 ura3delta0	NextSeq 2000	HT-5Pseq	yeast	Ascomycota	Saccharomyces cerevisiae	BY4741	YPD H2O2	H2O2	fivepseq 1.3.5	YPD_H2O2_t5_rep1-3
PMID: 40378831	2025	Zhang Y	Pelechano	YPD_H2O2_t5_rep2	HT-5Pseq for BY4741 grown in YPD medium and treated with 0.2 mM H2O2 for 5 minutes	GSM7192175	SRR24233882	Ribosomes modulate transcriptome abundance via generalized frameshift and out-of-frame mRNA decay	MATa his3delta1 leu2delta0 met15delta0 ura3delta0	NextSeq 2000	HT-5Pseq	yeast	Ascomycota	Saccharomyces cerevisiae	BY4741	YPD H2O2	H2O2	fivepseq 1.3.5	YPD_H2O2_t5_rep1-3
PMID: 40378831	2025	Zhang Y	Pelechano	YPD_H2O2_t5_rep3	HT-5Pseq for BY4741 grown in YPD medium and treated with 0.2 mM H2O2 for 5 minutes	GSM7192176	SRR24233881	Ribosomes modulate transcriptome abundance via generalized frameshift and out-of-frame mRNA decay	MATa his3delta1 leu2delta0 met15delta0 ura3delta0	NextSeq 2000	HT-5Pseq	yeast	Ascomycota	Saccharomyces cerevisiae	BY4741	YPD H2O2	H2O2	fivepseq 1.3.5	YPD_H2O2_t5_rep1-3
PMID: 40378831	2025	Zhang Y	Pelechano	YPD_HS_t30_rep1	HT-5Pseq for BY4741 grown in YPD medium and exposed to 42°C for 30 minutes	GSM7192177	SRR24233880	Ribosomes modulate transcriptome abundance via generalized frameshift and out-of-frame mRNA decay	MATa his3delta1 leu2delta0 met15delta0 ura3delta0	NextSeq 2000	HT-5Pseq	yeast	Ascomycota	Saccharomyces cerevisiae	BY4741	YPD Heat shock	Heat shock	fivepseq 1.3.5	YPD_HS_t30_rep1-3
PMID: 40378831	2025	Zhang Y	Pelechano	YPD_HS_t30_rep2	HT-5Pseq for BY4741 grown in YPD medium and exposed to 42°C for 30 minutes	GSM7192178	SRR24233879	Ribosomes modulate transcriptome abundance via generalized frameshift and out-of-frame mRNA decay	MATa his3delta1 leu2delta0 met15delta0 ura3delta0	NextSeq 2000	HT-5Pseq	yeast	Ascomycota	Saccharomyces cerevisiae	BY4741	YPD Heat shock	Heat shock	fivepseq 1.3.5	YPD_HS_t30_rep1-3
PMID: 40378831	2025	Zhang Y	Pelechano	YPD_HS_t30_rep3	HT-5Pseq for BY4741 grown in YPD medium and exposed to 42°C for 30 minutes	GSM7192179	SRR24233878	Ribosomes modulate transcriptome abundance via generalized frameshift and out-of-frame mRNA decay	MATa his3delta1 leu2delta0 met15delta0 ura3delta0	NextSeq 2000	HT-5Pseq	yeast	Ascomycota	Saccharomyces cerevisiae	BY4741	YPD Heat shock	Heat shock	fivepseq 1.3.5	YPD_HS_t30_rep1-3
PMID: 40378831	2025	Zhang Y	Pelechano	YPD_ctrl_rep1	HT-5Pseq for BY4741 grown in YPD medium to exponential phase as a control for stress condition	GSM7192180	SRR24233877	Ribosomes modulate transcriptome abundance via generalized frameshift and out-of-frame mRNA decay	MATa his3delta1 leu2delta0 met15delta0 ura3delta0	NextSeq 2000	HT-5Pseq	yeast	Ascomycota	Saccharomyces cerevisiae	BY4741	YPD control	Control	fivepseq 1.3.5	YPD_ctrl_rep1-3
PMID: 40378831	2025	Zhang Y	Pelechano	YPD_ctrl_rep2	HT-5Pseq for BY4741 grown in YPD medium to exponential phase as a control for stress condition	GSM7192181	SRR24233868	Ribosomes modulate transcriptome abundance via generalized frameshift and out-of-frame mRNA decay	MATa his3delta1 leu2delta0 met15delta0 ura3delta0	NextSeq 2000	HT-5Pseq	yeast	Ascomycota	Saccharomyces cerevisiae	BY4741	YPD control	Control	fivepseq 1.3.5	YPD_ctrl_rep1-3
PMID: 40378831	2025	Zhang Y	Pelechano	YPD_ctrl_rep3	HT-5Pseq for BY4741 grown in YPD medium to exponential phase as a control for stress condition	GSM7192182	SRR24233867	Ribosomes modulate transcriptome abundance via generalized frameshift and out-of-frame mRNA decay	MATa his3delta1 leu2delta0 met15delta0 ura3delta0	NextSeq 2000	HT-5Pseq	yeast	Ascomycota	Saccharomyces cerevisiae	BY4741	YPD control	Control	fivepseq 1.3.5	YPD_ctrl_rep1-3
PMID: 40378831	2025	Zhang Y	Pelechano	SC_rep1	HT-5Pseq for BY4741 control grown in SC (Synthetic Complete) media	GSM7192183	SRR24233866	Ribosomes modulate transcriptome abundance via generalized frameshift and out-of-frame mRNA decay	MATa his3delta1 leu2delta0 met15delta0 ura3delta0	NextSeq 2000	HT-5Pseq	yeast	Ascomycota	Saccharomyces cerevisiae	BY4741	SC	Synthetic Complete media	fivepseq 1.3.5	SC_rep1-2
PMID: 40378831	2025	Zhang Y	Pelechano	SC_rep2	HT-5Pseq for BY4741 control grown in SC (Synthetic Complete) media	GSM7192184	SRR24233884	Ribosomes modulate transcriptome abundance via generalized frameshift and out-of-frame mRNA decay	MATa his3delta1 leu2delta0 met15delta0 ura3delta0	NextSeq 2000	HT-5Pseq	yeast	Ascomycota	Saccharomyces cerevisiae	BY4741	SC	Synthetic Complete media	fivepseq 1.3.5	SC_rep1-2
PMID: 40378831	2025	Zhang Y	Pelechano	sc_his-0_rep1	HT-5Pseq for BY4741 control grown in SC media overnight and transfered to SC without histidine for 30 mins	GSM7430317	SRR24746824	Ribosomes modulate transcriptome abundance via generalized frameshift and out-of-frame mRNA decay	MATa his3delta1 leu2delta0 met15delta0 ura3delta0	NextSeq 2000	HT-5Pseq	yeast	Ascomycota	Saccharomyces cerevisiae	BY4741	SC HIS	HIS	fivepseq 1.3.5	sc_his-0_rep1-3
PMID: 40378831	2025	Zhang Y	Pelechano	sc_his-0_rep2	HT-5Pseq for BY4741 control grown in SC media overnight and transfered to SC without histidine for 30 mins	GSM7430318	SRR24746823	Ribosomes modulate transcriptome abundance via generalized frameshift and out-of-frame mRNA decay	MATa his3delta1 leu2delta0 met15delta0 ura3delta0	NextSeq 2000	HT-5Pseq	yeast	Ascomycota	Saccharomyces cerevisiae	BY4741	SC HIS	HIS	fivepseq 1.3.5	sc_his-0_rep1-3
PMID: 40378831	2025	Zhang Y	Pelechano	sc_his-0_rep3	HT-5Pseq for BY4741 control grown in SC media overnight and transfered to SC without histidine for 30 mins	GSM7430319	SRR24746822	Ribosomes modulate transcriptome abundance via generalized frameshift and out-of-frame mRNA decay	MATa his3delta1 leu2delta0 met15delta0 ura3delta0	NextSeq 2000	HT-5Pseq	yeast	Ascomycota	Saccharomyces cerevisiae	BY4741	SC HIS	HIS	fivepseq 1.3.5	sc_his-0_rep1-3
PMID: 40378831	2025	Zhang Y	Pelechano	CSM-arginine_rep1	HT-5Pseq for BY4741 grown in CSM media supplemented with Arginine	GSM7192141	SRR24233901	Ribosomes modulate transcriptome abundance via generalized frameshift and out-of-frame mRNA decay	MATa his3delta1 leu2delta0 met15delta0 ura3delta0	NextSeq 2000	HT-5Pseq	yeast	Ascomycota	Saccharomyces cerevisiae	BY4741	CSM arginine	ARG	fivepseq 1.3.5	CSM-arginine_rep1-3
PMID: 40378831	2025	Zhang Y	Pelechano	CSM-arginine_rep2	HT-5Pseq for BY4741 grown in CSM media supplemented with Arginine	GSM7192142	SRR24233900	Ribosomes modulate transcriptome abundance via generalized frameshift and out-of-frame mRNA decay	MATa his3delta1 leu2delta0 met15delta0 ura3delta0	NextSeq 2000	HT-5Pseq	yeast	Ascomycota	Saccharomyces cerevisiae	BY4741	CSM arginine	ARG	fivepseq 1.3.5	CSM-arginine_rep1-3
PMID: 40378831	2025	Zhang Y	Pelechano	CSM-arginine_rep3	HT-5Pseq for BY4741 grown in CSM media supplemented with Arginine	GSM7192143	SRR24233899	Ribosomes modulate transcriptome abundance via generalized frameshift and out-of-frame mRNA decay	MATa his3delta1 leu2delta0 met15delta0 ura3delta0	NextSeq 2000	HT-5Pseq	yeast	Ascomycota	Saccharomyces cerevisiae	BY4741	CSM arginine	ARG	fivepseq 1.3.5	CSM-arginine_rep1-3
PMID: 40378831	2025	Zhang Y	Pelechano	CSM-ctrl_rep1	HT-5Pseq for BY4741 control grown in CSM media	GSM7192144	SRR24233898	Ribosomes modulate transcriptome abundance via generalized frameshift and out-of-frame mRNA decay	MATa his3delta1 leu2delta0 met15delta0 ura3delta0	NextSeq 2000	HT-5Pseq	yeast	Ascomycota	Saccharomyces cerevisiae	BY4741	CSM control	CSM	fivepseq 1.3.5	CSM-ctrl_rep1-3
PMID: 40378831	2025	Zhang Y	Pelechano	CSM-ctrl_rep2	HT-5Pseq for BY4741 control grown in CSM media	GSM7192145	SRR24233897	Ribosomes modulate transcriptome abundance via generalized frameshift and out-of-frame mRNA decay	MATa his3delta1 leu2delta0 met15delta0 ura3delta0	NextSeq 2000	HT-5Pseq	yeast	Ascomycota	Saccharomyces cerevisiae	BY4741	CSM control	CSM	fivepseq 1.3.5	CSM-ctrl_rep1-3
PMID: 40378831	2025	Zhang Y	Pelechano	CSM-ctrl_rep3	HT-5Pseq for BY4741 control grown in CSM media	GSM7192146	SRR24233896	Ribosomes modulate transcriptome abundance via generalized frameshift and out-of-frame mRNA decay	MATa his3delta1 leu2delta0 met15delta0 ura3delta0	NextSeq 2000	HT-5Pseq	yeast	Ascomycota	Saccharomyces cerevisiae	BY4741	CSM control	CSM	fivepseq 1.3.5	CSM-ctrl_rep1-3
PMID: 40378831	2025	Zhang Y	Pelechano	CSM-proline_rep1	HT-5Pseq for BY4741 grown in CSM media supplemented with Proline	GSM7192147	SRR24233895	Ribosomes modulate transcriptome abundance via generalized frameshift and out-of-frame mRNA decay	MATa his3delta1 leu2delta0 met15delta0 ura3delta0	NextSeq 2000	HT-5Pseq	yeast	Ascomycota	Saccharomyces cerevisiae	BY4741	CSM proline	PRO	fivepseq 1.3.5	CSM-proline_rep1-3
PMID: 40378831	2025	Zhang Y	Pelechano	CSM-proline_rep2	HT-5Pseq for BY4741 grown in CSM media supplemented with Proline	GSM7192148	SRR24233894	Ribosomes modulate transcriptome abundance via generalized frameshift and out-of-frame mRNA decay	MATa his3delta1 leu2delta0 met15delta0 ura3delta0	NextSeq 2000	HT-5Pseq	yeast	Ascomycota	Saccharomyces cerevisiae	BY4741	CSM proline	PRO	fivepseq 1.3.5	CSM-proline_rep1-3
PMID: 40378831	2025	Zhang Y	Pelechano	CSM-proline_rep3	HT-5Pseq for BY4741 grown in CSM media supplemented with Proline	GSM7192149	SRR24233893	Ribosomes modulate transcriptome abundance via generalized frameshift and out-of-frame mRNA decay	MATa his3delta1 leu2delta0 met15delta0 ura3delta0	NextSeq 2000	HT-5Pseq	yeast	Ascomycota	Saccharomyces cerevisiae	BY4741	CSM proline	PRO	fivepseq 1.3.5	CSM-proline_rep1-3
PMID: 40378831	2025	Zhang Y	Pelechano	CSM-serine_rep1	HT-5Pseq for BY4741 grown in CSM media supplemented with Serine	GSM7192150	SRR24233892	Ribosomes modulate transcriptome abundance via generalized frameshift and out-of-frame mRNA decay	MATa his3delta1 leu2delta0 met15delta0 ura3delta0	NextSeq 2000	HT-5Pseq	yeast	Ascomycota	Saccharomyces cerevisiae	BY4741	CSM serine	SER	fivepseq 1.3.5	CSM-serine_rep1-3
PMID: 40378831	2025	Zhang Y	Pelechano	CSM-serine_rep2	HT-5Pseq for BY4741 grown in CSM media supplemented with Serine	GSM7192151	SRR24233891	Ribosomes modulate transcriptome abundance via generalized frameshift and out-of-frame mRNA decay	MATa his3delta1 leu2delta0 met15delta0 ura3delta0	NextSeq 2000	HT-5Pseq	yeast	Ascomycota	Saccharomyces cerevisiae	BY4741	CSM serine	SER	fivepseq 1.3.5	CSM-serine_rep1-3
PMID: 40378831	2025	Zhang Y	Pelechano	CSM-serine_rep3	HT-5Pseq for BY4741 grown in CSM media supplemented with Serine	GSM7192152	SRR24233890	Ribosomes modulate transcriptome abundance via generalized frameshift and out-of-frame mRNA decay	MATa his3delta1 leu2delta0 met15delta0 ura3delta0	NextSeq 2000	HT-5Pseq	yeast	Ascomycota	Saccharomyces cerevisiae	BY4741	CSM serine	SER	fivepseq 1.3.5	CSM-serine_rep1-3
PMID: 40378831	2025	Zhang Y	Pelechano	CSM_AA_t30_rep1	HT-5Pseq for BY4741 growin in CSM medium lacking amino acids for 30 mins	GSM7192153	SRR24233889	Ribosomes modulate transcriptome abundance via generalized frameshift and out-of-frame mRNA decay	MATa his3delta1 leu2delta0 met15delta0 ura3delta0	NextSeq 2000	HT-5Pseq	yeast	Ascomycota	Saccharomyces cerevisiae	BY4741	CSM amino acids deprivation	CSM	fivepseq 1.3.5	CSM_AA_t30_rep1-3
PMID: 40378831	2025	Zhang Y	Pelechano	CSM_AA_t30_rep2	HT-5Pseq for BY4741 growin in CSM medium lacking amino acids for 30 mins	GSM7192154	SRR24233888	Ribosomes modulate transcriptome abundance via generalized frameshift and out-of-frame mRNA decay	MATa his3delta1 leu2delta0 met15delta0 ura3delta0	NextSeq 2000	HT-5Pseq	yeast	Ascomycota	Saccharomyces cerevisiae	BY4741	CSM amino acids deprivation	CSM	fivepseq 1.3.5	CSM_AA_t30_rep1-3
PMID: 40378831	2025	Zhang Y	Pelechano	CSM_AA_t30_rep3	HT-5Pseq for BY4741 growin in CSM medium lacking amino acids for 30 mins	GSM7192155	SRR24233887	Ribosomes modulate transcriptome abundance via generalized frameshift and out-of-frame mRNA decay	MATa his3delta1 leu2delta0 met15delta0 ura3delta0	NextSeq 2000	HT-5Pseq	yeast	Ascomycota	Saccharomyces cerevisiae	BY4741	CSM amino acids deprivation	CSM	fivepseq 1.3.5	CSM_AA_t30_rep1-3
PMID: 40378831	2025	Zhang Y	Pelechano	CSM_H2O2_t30_rep1	HT-5Pseq for BY4741 exposed to oxidative stress (0.2 mM H2O2 for 30 min)	GSM7192156	SRR24233886	Ribosomes modulate transcriptome abundance via generalized frameshift and out-of-frame mRNA decay	MATa his3delta1 leu2delta0 met15delta0 ura3delta0	NextSeq 2000	HT-5Pseq	yeast	Ascomycota	Saccharomyces cerevisiae	BY4741	CSM H2O2	H2O2	fivepseq 1.3.5	CSM_H2O2_t30_rep1-3
PMID: 40378831	2025	Zhang Y	Pelechano	CSM_H2O2_t30_rep2	HT-5Pseq for BY4741 exposed to oxidative stress (0.2 mM H2O2 for 30 min)	GSM7192157	SRR24233876	Ribosomes modulate transcriptome abundance via generalized frameshift and out-of-frame mRNA decay	MATa his3delta1 leu2delta0 met15delta0 ura3delta0	NextSeq 2000	HT-5Pseq	yeast	Ascomycota	Saccharomyces cerevisiae	BY4741	CSM H2O2	H2O2	fivepseq 1.3.5	CSM_H2O2_t30_rep1-3
PMID: 40378831	2025	Zhang Y	Pelechano	CSM_H2O2_t30_rep3	HT-5Pseq for BY4741 exposed to oxidative stress (0.2 mM H2O2 for 30 min)	GSM7192158	SRR24233875	Ribosomes modulate transcriptome abundance via generalized frameshift and out-of-frame mRNA decay	MATa his3delta1 leu2delta0 met15delta0 ura3delta0	NextSeq 2000	HT-5Pseq	yeast	Ascomycota	Saccharomyces cerevisiae	BY4741	CSM H2O2	H2O2	fivepseq 1.3.5	CSM_H2O2_t30_rep1-3
PMID: 40378831	2025	Zhang Y	Pelechano	CSM_H2O2_t5_rep1	HT-5Pseq for BY4741 exposed to oxidative stress (0.2 mM H2O2 for 5 min)	GSM7192159	SRR24233874	Ribosomes modulate transcriptome abundance via generalized frameshift and out-of-frame mRNA decay	MATa his3delta1 leu2delta0 met15delta0 ura3delta0	NextSeq 2000	HT-5Pseq	yeast	Ascomycota	Saccharomyces cerevisiae	BY4741	CSM H2O2	H2O2	fivepseq 1.3.5	CSM_H2O2_t5_rep1-3
PMID: 40378831	2025	Zhang Y	Pelechano	CSM_H2O2_t5_rep2	HT-5Pseq for BY4741 exposed to oxidative stress (0.2 mM H2O2 for 5 min)	GSM7192160	SRR24233873	Ribosomes modulate transcriptome abundance via generalized frameshift and out-of-frame mRNA decay	MATa his3delta1 leu2delta0 met15delta0 ura3delta0	NextSeq 2000	HT-5Pseq	yeast	Ascomycota	Saccharomyces cerevisiae	BY4741	CSM H2O2	H2O2	fivepseq 1.3.5	CSM_H2O2_t5_rep1-3
PMID: 40378831	2025	Zhang Y	Pelechano	CSM_H2O2_t5_rep3	HT-5Pseq for BY4741 exposed to oxidative stress (0.2 mM H2O2 for 5 min)	GSM7192161	SRR24233872	Ribosomes modulate transcriptome abundance via generalized frameshift and out-of-frame mRNA decay	MATa his3delta1 leu2delta0 met15delta0 ura3delta0	NextSeq 2000	HT-5Pseq	yeast	Ascomycota	Saccharomyces cerevisiae	BY4741	CSM H2O2	H2O2	fivepseq 1.3.5	CSM_H2O2_t5_rep1-3
PMID: 40378831	2025	Zhang Y	Pelechano	CSM_HS_t30_rep1	HT-5Pseq for BY4741 exposed to heat shock (42°C for 30 minutes)	GSM7192162	SRR24233871	Ribosomes modulate transcriptome abundance via generalized frameshift and out-of-frame mRNA decay	MATa his3delta1 leu2delta0 met15delta0 ura3delta0	NextSeq 2000	HT-5Pseq	yeast	Ascomycota	Saccharomyces cerevisiae	BY4741	CSM Heat shock	Heat shock	fivepseq 1.3.5	CSM_HS_t30_rep1-3
PMID: 40378831	2025	Zhang Y	Pelechano	CSM_HS_t30_rep2	HT-5Pseq for BY4741 exposed to heat shock (42°C for 30 minutes)	GSM7192163	SRR24233870	Ribosomes modulate transcriptome abundance via generalized frameshift and out-of-frame mRNA decay	MATa his3delta1 leu2delta0 met15delta0 ura3delta0	NextSeq 2000	HT-5Pseq	yeast	Ascomycota	Saccharomyces cerevisiae	BY4741	CSM Heat shock	Heat shock	fivepseq 1.3.5	CSM_HS_t30_rep1-3
PMID: 40378831	2025	Zhang Y	Pelechano	CSM_HS_t30_rep3	HT-5Pseq for BY4741 exposed to heat shock (42°C for 30 minutes)	GSM7192164	SRR24233869	Ribosomes modulate transcriptome abundance via generalized frameshift and out-of-frame mRNA decay	MATa his3delta1 leu2delta0 met15delta0 ura3delta0	NextSeq 2000	HT-5Pseq	yeast	Ascomycota	Saccharomyces cerevisiae	BY4741	CSM Heat shock	Heat shock	fivepseq 1.3.5	CSM_HS_t30_rep1-3
PMID: 40378831	2025	Zhang Y	Pelechano	CSM_ctrl_rep4	HT-5Pseq for BY4741 control grown in CSM media	GSM7192165	SRR24233860	Ribosomes modulate transcriptome abundance via generalized frameshift and out-of-frame mRNA decay	MATa his3delta1 leu2delta0 met15delta0 ura3delta0	NextSeq 2000	HT-5Pseq	yeast	Ascomycota	Saccharomyces cerevisiae	BY4741	CSM control	CSM	fivepseq 1.3.5	CSM_ctrl_rep4-6
PMID: 40378831	2025	Zhang Y	Pelechano	CSM_ctrl_rep5	HT-5Pseq for BY4741 control grown in CSM media	GSM7192166	SRR24233859	Ribosomes modulate transcriptome abundance via generalized frameshift and out-of-frame mRNA decay	MATa his3delta1 leu2delta0 met15delta0 ura3delta0	NextSeq 2000	HT-5Pseq	yeast	Ascomycota	Saccharomyces cerevisiae	BY4741	CSM control	CSM	fivepseq 1.3.5	CSM_ctrl_rep4-6
PMID: 40378831	2025	Zhang Y	Pelechano	CSM_ctrl_rep6	HT-5Pseq for BY4741 control grown in CSM media	GSM7192167	SRR24233858	Ribosomes modulate transcriptome abundance via generalized frameshift and out-of-frame mRNA decay	MATa his3delta1 leu2delta0 met15delta0 ura3delta0	NextSeq 2000	HT-5Pseq	yeast	Ascomycota	Saccharomyces cerevisiae	BY4741	CSM control	CSM	fivepseq 1.3.5	CSM_ctrl_rep4-6
PMID: 40378831	2025	Zhang Y	Pelechano	CSM_HS_t30_rep4	HT-5Pseq for BY4741 exposed to heat shock (42°C for 30 minutes)	GSM7192177	SRR24233880	Ribosomes modulate transcriptome abundance via generalized frameshift and out-of-frame mRNA decay	MATa his3delta1 leu2delta0 met15delta0 ura3delta0	NextSeq 2000	HT-5Pseq	yeast	Ascomycota	Saccharomyces cerevisiae	BY4741	CSM Heat shock	Heat shock	fivepseq 1.3.5	CSM_HS_t30_rep4-6
PMID: 40378831	2025	Zhang Y	Pelechano	CSM_HS_t30_rep5	HT-5Pseq for BY4741 exposed to heat shock (42°C for 30 minutes)	GSM7192178	SRR24233879	Ribosomes modulate transcriptome abundance via generalized frameshift and out-of-frame mRNA decay	MATa his3delta1 leu2delta0 met15delta0 ura3delta0	NextSeq 2000	HT-5Pseq	yeast	Ascomycota	Saccharomyces cerevisiae	BY4741	CSM Heat shock	Heat shock	fivepseq 1.3.5	CSM_HS_t30_rep4-6
PMID: 40378831	2025	Zhang Y	Pelechano	CSM_HS_t30_rep6	HT-5Pseq for BY4741 exposed to heat shock (42°C for 30 minutes)	GSM7192179	SRR24233878	Ribosomes modulate transcriptome abundance via generalized frameshift and out-of-frame mRNA decay	MATa his3delta1 leu2delta0 met15delta0 ura3delta0	NextSeq 2000	HT-5Pseq	yeast	Ascomycota	Saccharomyces cerevisiae	BY4741	CSM Heat shock	Heat shock	fivepseq 1.3.5	CSM_HS_t30_rep4-6
PMID: 40378831	2025	Zhang Y	Pelechano	CSM_ctrl_rep7	HT-5Pseq for BY4741 control grown in CSM media	GSM7192180	SRR24233877	Ribosomes modulate transcriptome abundance via generalized frameshift and out-of-frame mRNA decay	MATa his3delta1 leu2delta0 met15delta0 ura3delta0	NextSeq 2000	HT-5Pseq	yeast	Ascomycota	Saccharomyces cerevisiae	BY4741	CSM control	CSM	fivepseq 1.3.5	CSM_ctrl_rep7-9
PMID: 40378831	2025	Zhang Y	Pelechano	CSM_ctrl_rep8	HT-5Pseq for BY4741 control grown in CSM media	GSM7192181	SRR24233868	Ribosomes modulate transcriptome abundance via generalized frameshift and out-of-frame mRNA decay	MATa his3delta1 leu2delta0 met15delta0 ura3delta0	NextSeq 2000	HT-5Pseq	yeast	Ascomycota	Saccharomyces cerevisiae	BY4741	CSM control	CSM	fivepseq 1.3.5	CSM_ctrl_rep7-9
PMID: 40378831	2025	Zhang Y	Pelechano	CSM_ctrl_rep9	HT-5Pseq for BY4741 control grown in CSM media	GSM7192182	SRR24233867	Ribosomes modulate transcriptome abundance via generalized frameshift and out-of-frame mRNA decay	MATa his3delta1 leu2delta0 met15delta0 ura3delta0	NextSeq 2000	HT-5Pseq	yeast	Ascomycota	Saccharomyces cerevisiae	BY4741	CSM control	CSM	fivepseq 1.3.5	CSM_ctrl_rep7-9
PMID: 39841709	2024	Jordan-Pla	Perez-Ortin JE	BY4741-CAP-rep2	5'CaPseq for wildtype replicate 2	GSM5825341	SRR17662522	Study of the cellular component-dependent functions of Xrn1	MATa his3{delta}1 leu2{delta}0 met15{delta}0 ura3{delta}0	NextSeq 500	HT-5Pseq	yeast	Ascomycota	Saccharomyces cerevisiae	BY4741	wildtype	YPD	fivepseq 1.3.5	BY4741-CAP
PMID: 39841709	2024	Jordan-Pla	Perez-Ortin JE	BY4741-CAP-rep1	5'CaPseq for wildtype replicate 1	GSM5825340	SRR17662523	Study of the cellular component-dependent functions of Xrn1	MATa his3{delta}1 leu2{delta}0 met15{delta}0 ura3{delta}0	NextSeq 500	HT-5Pseq	yeast	Ascomycota	Saccharomyces cerevisiae	BY4741	wildtype	YPD	fivepseq 1.3.5	BY4741-CAP
PMID: 39841709	2024	Jordan-Pla	Perez-Ortin JE	wt_3_BY4741_rep3	HT-5Pseq for wildtype replicate 3	GSM5825339	SRR17662524	Study of the cellular component-dependent functions of Xrn1	MATa his3{delta}1 leu2{delta}0 met15{delta}0 ura3{delta}0	NextSeq 500	HT-5Pseq	yeast	Ascomycota	Saccharomyces cerevisiae	BY4741	wildtype	YPD	fivepseq 1.3.5	wt_BY4741_rep1-3
PMID: 39841709	2024	Jordan-Pla	Perez-Ortin JE	wt_2_BY4741	HT-5Pseq for wildtype replicate 2	GSM5825338	SRR17662525	Study of the cellular component-dependent functions of Xrn1	MATa his3{delta}1 leu2{delta}0 met15{delta}0 ura3{delta}0	NextSeq 500	HT-5Pseq	yeast	Ascomycota	Saccharomyces cerevisiae	BY4741	wildtype	YPD	fivepseq 1.3.5	wt_BY4741_rep1-3
PMID: 39841709	2024	Jordan-Pla	Perez-Ortin JE	wt_1_BY4741	HT-5Pseq for wildtype replicate 1	GSM5825337	SRR17662526	Study of the cellular component-dependent functions of Xrn1	MATa his3{delta}1 leu2{delta}0 met15{delta}0 ura3{delta}0	NextSeq 500	HT-5Pseq	yeast	Ascomycota	Saccharomyces cerevisiae	BY4741	wildtype	YPD	fivepseq 1.3.5	wt_BY4741_rep1-3
PMID: 39841709	2024	Jordan-Pla	Perez-Ortin JE	NLS_3_Xrn1-delNLS1_rep3	HT-5Pseq for xrn1 transformed with a version lacking NLS1 replicate 3	GSM5825336	SRR17662527	Study of the cellular component-dependent functions of Xrn1	BY4741, Xrn1-{delta}NLS1	NextSeq 500	HT-5Pseq	yeast	Ascomycota	Saccharomyces cerevisiae	BY4741	Xrn1-delNLS1	YPD	fivepseq 1.3.5	NLS_Xrn1-delNLS1_rep1-3
PMID: 39841709	2024	Jordan-Pla	Perez-Ortin JE	NLS_2_Xrn1-delNLS1_rep2	HT-5Pseq for xrn1 transformed with a version lacking NLS1 replicate 2	GSM5825335	SRR17662528	Study of the cellular component-dependent functions of Xrn1	BY4741, Xrn1-{delta}NLS1	NextSeq 500	HT-5Pseq	yeast	Ascomycota	Saccharomyces cerevisiae	BY4741	Xrn1-delNLS1	YPD	fivepseq 1.3.5	NLS_Xrn1-delNLS1_rep1-3
PMID: 39841709	2024	Jordan-Pla	Perez-Ortin JE	NLS2_1b_Xrn1-delNLS2_rep2	HT-5Pseq for xrn1 transformed with a version lacking NLS2 replicate 2	GSM5825333	SRR17662530	Study of the cellular component-dependent functions of Xrn1	BY4741, Xrn1-{delta}NLS2	NextSeq 500	HT-5Pseq	yeast	Ascomycota	Saccharomyces cerevisiae	BY4741	Xrn1-delNLS2	YPD	fivepseq 1.3.5	NLS2_Xrn1-delNLS2_rep1-2
PMID: 39841709	2024	Jordan-Pla	Perez-Ortin JE	NLS2_1a_Xrn1-delNLS2_rep1	HT-5Pseq for xrn1 transformed with a version lacking NLS2 replicate 1	GSM5825332	SRR17662531	Study of the cellular component-dependent functions of Xrn1	BY4741, Xrn1-{delta}NLS2	NextSeq 500	HT-5Pseq	yeast	Ascomycota	Saccharomyces cerevisiae	BY4741	Xrn1-delNLS2	YPD	fivepseq 1.3.5	NLS2_Xrn1-delNLS2_rep1-2
PMID: 39841709	2024	Jordan-Pla	Perez-Ortin JE	NLS1_NLS2_3_Xrn1-delNLS1_NLS2_rep3	HT-5Pseq for xrn1 transformed with a version lacking both NLS sequences replicate 3	GSM5825331	SRR17662532	Study of the cellular component-dependent functions of Xrn1	BY4741, Xrn1-{delta}NLS1&NLS2	NextSeq 500	HT-5Pseq	yeast	Ascomycota	Saccharomyces cerevisiae	BY4741	Xrn1-delNLS1_NLS2	YPD	fivepseq 1.3.5	NLS1_NLS2_Xrn1-delNLS1_NLS2_rep1-3
PMID: 39841709	2024	Jordan-Pla	Perez-Ortin JE	NLS1_NLS2_2_Xrn1-delNLS1_NLS2_rep2	HT-5Pseq for xrn1 transformed with a version lacking both NLS sequences replicate 2	GSM5825330	SRR17662533	Study of the cellular component-dependent functions of Xrn1	BY4741, Xrn1-{delta}NLS1&NLS2	NextSeq 500	HT-5Pseq	yeast	Ascomycota	Saccharomyces cerevisiae	BY4741	Xrn1-delNLS1_NLS2	YPD	fivepseq 1.3.5	NLS1_NLS2_Xrn1-delNLS1_NLS2_rep1-3
PMID: 39841709	2024	Jordan-Pla	Perez-Ortin JE	x-B2_xrn1del_pBBM3_rep2	HT-5Pseq for xrn1 transformed with Rat1-∆NLS version without the FLAG epitopes replicate 2	GSM5825321	SRR17662534	Study of the cellular component-dependent functions of Xrn1	xrn1{delta} + pBBM3(Rat1-{delta}NLS)	NextSeq 500	HT-5Pseq	yeast	Ascomycota	Saccharomyces cerevisiae	BY4741	∆xrn1-Rat1-delNLS	YPD	fivepseq 1.3.5	x-B_xrn1del_pBBM3_rep1-3
PMID: 39841709	2024	Jordan-Pla	Perez-Ortin JE	x-B1_xrn1del_pBBM3_rep1	HT-5Pseq for xrn1 transformed with Rat1-∆NLS version without the FLAG epitopes replicate 1	GSM5825320	SRR17662535	Study of the cellular component-dependent functions of Xrn1	xrn1{delta} + pBBM3(Rat1-{delta}NLS)	NextSeq 500	HT-5Pseq	yeast	Ascomycota	Saccharomyces cerevisiae	BY4741	∆xrn1-Rat1-delNLS	YPD	fivepseq 1.3.5	x-B_xrn1del_pBBM3_rep1-3
PMID: 39841709	2024	Jordan-Pla	Perez-Ortin JE	wt-Y3b_BY4741_YCpLac33_rep3	HT-5Pseq for wildtype transformed with empty vector (YCpLac33) replicate 3	GSM5825319	SRR17662536	Study of the cellular component-dependent functions of Xrn1	BY4741+YCpLac33	NextSeq 500	HT-5Pseq	yeast	Ascomycota	Saccharomyces cerevisiae	BY4741	wildtype	YPD	fivepseq 1.3.5	wt-Y_BY4741_YCpLac33_rep1-3
PMID: 39841709	2024	Jordan-Pla	Perez-Ortin JE	wt-Y3_BY4741_YCpLac33_rep2	HT-5Pseq for wildtype transformed with empty vector (YCpLac33) replicate 2	GSM5825318	SRR17662537	Study of the cellular component-dependent functions of Xrn1	BY4741+YCpLac33	NextSeq 500	HT-5Pseq	yeast	Ascomycota	Saccharomyces cerevisiae	BY4741	wildtype	YPD	fivepseq 1.3.5	wt-Y_BY4741_YCpLac33_rep1-3
PMID: 39841709	2024	Jordan-Pla	Perez-Ortin JE	wt-Y1_BY4741_YCpLac33_rep1	HT-5Pseq for wildtype transformed with empty vector (YCpLac33) replicate 1	GSM5825317	SRR17662538	Study of the cellular component-dependent functions of Xrn1	BY4741+YCpLac33	NextSeq 500	HT-5Pseq	yeast	Ascomycota	Saccharomyces cerevisiae	BY4741	wildtype	YPD	fivepseq 1.3.5	wt-Y_BY4741_YCpLac33_rep1-3
PMID: 39841709	2024	Jordan-Pla	Perez-Ortin JE	wt-B3_BY4741_pBBM3_rep3	HT-5Pseq for wildtype transformed with Rat1-∆NLS version without the FLAG epitopes replicate 3	GSM5825316	SRR17662539	Study of the cellular component-dependent functions of Xrn1	BY4741 + pBBM3 (Rat1-{delta}NLS)	NextSeq 500	HT-5Pseq	yeast	Ascomycota	Saccharomyces cerevisiae	BY4741	Rat1-delNLS	YPD	fivepseq 1.3.5	wt-B_BY4741_pBBM3_rep1-3
PMID: 39841709	2024	Jordan-Pla	Perez-Ortin JE	wt-B2_BY4741_pBBM3_rep2	HT-5Pseq for wildtype transformed with Rat1-∆NLS version without the FLAG epitopes replicate 2	GSM5825315	SRR17662540	Study of the cellular component-dependent functions of Xrn1	BY4741 + pBBM3 (Rat1-{delta}NLS)	NextSeq 500	HT-5Pseq	yeast	Ascomycota	Saccharomyces cerevisiae	BY4741	Rat1-delNLS	YPD	fivepseq 1.3.5	wt-B_BY4741_pBBM3_rep1-3
PMID: 39841709	2024	Jordan-Pla	Perez-Ortin JE	wt-B1_BY4741_pBBM3_rep1	HT-5Pseq for wildtype transformed with Rat1-∆NLS version without the FLAG epitopes replicate 1	GSM5825314	SRR17662541	Study of the cellular component-dependent functions of Xrn1	BY4741 + pBBM3 (Rat1-{delta}NLS)	NextSeq 500	HT-5Pseq	yeast	Ascomycota	Saccharomyces cerevisiae	BY4741	Rat1-delNLS	YPD	fivepseq 1.3.5	wt-B_BY4741_pBBM3_rep1-3
PMID: 39841709	2024	Jordan-Pla	Perez-Ortin JE	NLS1_NLS2_1_Xrn1-delNLS1_NLS2_rep1	HT-5Pseq for xrn1 transformed with a version lacking both NLS sequences replicate 1	GSM5825329	SRR17662542	Study of the cellular component-dependent functions of Xrn1	BY4741, Xrn1-{delta}NLS1&NLS2	NextSeq 500	HT-5Pseq	yeast	Ascomycota	Saccharomyces cerevisiae	BY4741	Xrn1-delNLS1_NLS2	YPD	fivepseq 1.3.5	NLS1_NLS2_Xrn1-delNLS1_NLS2_rep1-3
PMID: 39841709	2024	Jordan-Pla	Perez-Ortin JE	x-Y3b_xrn1del_YCpLac33_rep3	HT-5Pseq for xrn1 transformed with empty vector (YCpLac33) replicate 3	GSM5825328	SRR17662543	Study of the cellular component-dependent functions of Xrn1	xrn1{delta}+YCpLac33	NextSeq 500	HT-5Pseq	yeast	Ascomycota	Saccharomyces cerevisiae	BY4741	∆xrn1	YPD	fivepseq 1.3.5	x-Y3b_xrn1del_YCpLac33_rep1-3
PMID: 39841709	2024	Jordan-Pla	Perez-Ortin JE	x-Y3b_xrn1del_YCpLac33_rep2	HT-5Pseq for xrn1 transformed with empty vector (YCpLac33) replicate 2	GSM5825327	SRR17662544	Study of the cellular component-dependent functions of Xrn1	xrn1{delta}+YCpLac33	NextSeq 500	HT-5Pseq	yeast	Ascomycota	Saccharomyces cerevisiae	BY4741	∆xrn1	YPD	fivepseq 1.3.5	x-Y3b_xrn1del_YCpLac33_rep1-3
PMID: 39841709	2024	Jordan-Pla	Perez-Ortin JE	x-Y3b_xrn1del_YCpLac33_rep1	HT-5Pseq for xrn1 transformed with empty vector (YCpLac33) replicate 1	GSM5825326	SRR17662545	Study of the cellular component-dependent functions of Xrn1	xrn1{delta}+YCpLac33	NextSeq 500	HT-5Pseq	yeast	Ascomycota	Saccharomyces cerevisiae	BY4741	∆xrn1	YPD	fivepseq 1.3.5	x-Y3b_xrn1del_YCpLac33_rep1-3
PMID: 39841709	2024	Jordan-Pla	Perez-Ortin JE	x-L3_xrn1del_pLCM9_rep3	HT-5Pseq for xrn1 transformed with Rat1∆NLS-Xrn1-Cterm-3xFLAG replicate 3	GSM5825325	SRR17662546	Study of the cellular component-dependent functions of Xrn1	xrn1{delta} + pLCM9 (YCpLac33+ Rat1{delta}NLS-Xrn1-Cterm-3xFLAG)	NextSeq 500	HT-5Pseq	yeast	Ascomycota	Saccharomyces cerevisiae	BY4741	∆xrn1-Rat1-delNLS-Xrn1Ct	YPD	fivepseq 1.3.5	x-L3_xrn1del_pLCM9_rep1-3
PMID: 39841709	2024	Jordan-Pla	Perez-Ortin JE	x-L3_xrn1del_pLCM9_rep2	HT-5Pseq for xrn1 transformed with Rat1∆NLS-Xrn1-Cterm-3xFLAG replicate 2	GSM5825324	SRR17662547	Study of the cellular component-dependent functions of Xrn1	xrn1{delta} + pLCM9 (YCpLac33+ Rat1{delta}NLS-Xrn1-Cterm-3xFLAG)	NextSeq 500	HT-5Pseq	yeast	Ascomycota	Saccharomyces cerevisiae	BY4741	∆xrn1-Rat1-delNLS-Xrn1Ct	YPD	fivepseq 1.3.5	x-L3_xrn1del_pLCM9_rep1-3
PMID: 39841709	2024	Jordan-Pla	Perez-Ortin JE	x-L3_xrn1del_pLCM9_rep1	HT-5Pseq for xrn1 transformed with Rat1∆NLS-Xrn1-Cterm-3xFLAG replicate 1	GSM5825323	SRR17662548	Study of the cellular component-dependent functions of Xrn1	xrn1{delta} + pLCM9 (YCpLac33+ Rat1{delta}NLS-Xrn1-Cterm-3xFLAG)	NextSeq 500	HT-5Pseq	yeast	Ascomycota	Saccharomyces cerevisiae	BY4741	∆xrn1-Rat1-delNLS-Xrn1Ct	YPD	fivepseq 1.3.5	x-L3_xrn1del_pLCM9_rep1-3
PMID: 39841709	2024	Jordan-Pla	Perez-Ortin JE	x-B3_xrn1del_pBBM3_rep3	HT-5Pseq for xrn1 transformed with Rat1-∆NLS version without the FLAG epitopes replicate 3	GSM5825322	SRR17662549	Study of the cellular component-dependent functions of Xrn1	xrn1{delta} + pBBM3(Rat1-{delta}NLS)	NextSeq 500	HT-5Pseq	yeast	Ascomycota	Saccharomyces cerevisiae	BY4741	∆xrn1-Rat1-delNLS	YPD	fivepseq 1.3.5	x-B_xrn1del_pBBM3_rep1-3
PMID: 39841709	2024	Jordan-Pla	Perez-Ortin JE	xrn1_2_xrn1del_rep2	HT-5Pseq for xrn1 replicate 2	GSM5825313	SRR17662550	Study of the cellular component-dependent functions of Xrn1	XRN1::kanMX4	NextSeq 500	HT-5Pseq	yeast	Ascomycota	Saccharomyces cerevisiae	BY4741	∆xrn1	YPD	fivepseq 1.3.5	xrn1_2_xrn1del_rep1-2
PMID: 39841709	2024	Jordan-Pla	Perez-Ortin JE	xrn1_1_xrn1del_rep1	HT-5Pseq for xrn1 replicate 1	GSM5825312	SRR17662551	Study of the cellular component-dependent functions of Xrn1	XRN1::kanMX4	NextSeq 500	HT-5Pseq	yeast	Ascomycota	Saccharomyces cerevisiae	BY4741	∆xrn1	YPD	fivepseq 1.3.5	xrn1_2_xrn1del_rep1-2
PMID: 39841709	2024	Jordan-Pla	Perez-Ortin JE	xrn1Rat1_2_xrn1del_Rat1-delNLS-3xFlag_rep2	HT-5Pseq for xrn1 transformed with Rat1-∆NLS-3xFlag replicate 2	GSM5825311	SRR17662552	Study of the cellular component-dependent functions of Xrn1	xrn1{delta}+ pLCM5 (Rat1-{delta}NLS-3xFlag)	NextSeq 500	HT-5Pseq	yeast	Ascomycota	Saccharomyces cerevisiae	BY4741	∆xrn1-Rat1-delNLS	YPD	fivepseq 1.3.5	xrn1Rat1_2_xrn1del_Rat1-delNLS-3xFlag_rep1-2
PMID: 39841709	2024	Jordan-Pla	Perez-Ortin JE	xrn1Rat1_2_xrn1del_Rat1-delNLS-3xFlag_rep1	HT-5Pseq for xrn1 transformed with Rat1-∆NLS-3xFlag replicate 1	GSM5825310	SRR17662553	Study of the cellular component-dependent functions of Xrn1	xrn1{delta}+ pLCM5 (Rat1-{delta}NLS-3xFlag)	NextSeq 500	HT-5Pseq	yeast	Ascomycota	Saccharomyces cerevisiae	BY4741	∆xrn1-Rat1-delNLS	YPD	fivepseq 1.3.5	xrn1Rat1_2_xrn1del_Rat1-delNLS-3xFlag_rep1-2
PMID: 39841709	2024	Jordan-Pla	Perez-Ortin JE	wtRat1_2_BY4741_Rat1-delNLS-3xFlag_rep2	HT-5Pseq for strain of wildtype transformed with Rat1-∆NLS-3xFlag replicate 2	GSM5825307	SRR17662556	Study of the cellular component-dependent functions of Xrn1	BY4741 + pLCM5 (Rat1-{delta}NLS-3xFlag)	NextSeq 500	HT-5Pseq	yeast	Ascomycota	Saccharomyces cerevisiae	BY4741	wildtype_Rat1-delNLS	YPD	fivepseq 1.3.5	wtRat1_2_BY4741_Rat1-delNLS-3xFlag_rep1-2
PMID: 39841709	2024	Jordan-Pla	Perez-Ortin JE	wtRat1_2_BY4741_Rat1-delNLS-3xFlag_rep1	HT-5Pseq for strain of wildtype transformed with Rat1-∆NLS-3xFlag replicate 1	GSM5825306	SRR17662557	Study of the cellular component-dependent functions of Xrn1	BY4741 + pLCM5 (Rat1-{delta}NLS-3xFlag)	NextSeq 500	HT-5Pseq	yeast	Ascomycota	Saccharomyces cerevisiae	BY4741	wildtype_Rat1-delNLS	YPD	fivepseq 1.3.5	wtRat1_2_BY4741_Rat1-delNLS-3xFlag_rep1-2
PMID:38491213	2024	P Tomaz da Silva	Pelechano	Trehalose_t-5_rep1	Trehalose_t-5_rep1	GSM6675679	SRR22033383	Analysing the effect of cellular energy levels on codon-specific ribosome occupancy in vivo	BY4741(MATa his3[delta]1 leu2[delta]0 met15[delta]0 ura3[delta]0)	NextSeq 2000	HT-5Pseq	yeast	Ascomycota	Saccharomyces cerevisiae	BY4741	Trehalose	Trehalose	fivepseq 1.3.5	Trehalose_t-5_rep1-3
PMID:38491213	2024	P Tomaz da Silva	Pelechano	Trehalose_t-5_rep2	Trehalose_t-5_rep2	GSM6675680	SRR22033382	Analysing the effect of cellular energy levels on codon-specific ribosome occupancy in vivo	BY4741(MATa his3[delta]1 leu2[delta]0 met15[delta]0 ura3[delta]0)	NextSeq 2000	HT-5Pseq	yeast	Ascomycota	Saccharomyces cerevisiae	BY4741	Trehalose	Trehalose	fivepseq 1.3.5	Trehalose_t-5_rep1-3
PMID:38491213	2024	P Tomaz da Silva	Pelechano	Trehalose_t-5_rep3	Trehalose_t-5_rep3	GSM6675681	SRR22033381	Analysing the effect of cellular energy levels on codon-specific ribosome occupancy in vivo	BY4741(MATa his3[delta]1 leu2[delta]0 met15[delta]0 ura3[delta]0)	NextSeq 2000	HT-5Pseq	yeast	Ascomycota	Saccharomyces cerevisiae	BY4741	Trehalose	Trehalose	fivepseq 1.3.5	Trehalose_t-5_rep1-3
PMID:38491213	2024	P Tomaz da Silva	Pelechano	Trehalose_t0_rep1	Trehalose_t0_rep1	GSM6675682	SRR22033380	Analysing the effect of cellular energy levels on codon-specific ribosome occupancy in vivo	BY4741(MATa his3[delta]1 leu2[delta]0 met15[delta]0 ura3[delta]0)	NextSeq 2000	HT-5Pseq	yeast	Ascomycota	Saccharomyces cerevisiae	BY4741	Trehalose_t0_antimycin	Trehalose_t0_antimycin	fivepseq 1.3.5	Trehalose_t0_rep1-3
PMID:38491213	2024	P Tomaz da Silva	Pelechano	Trehalose_t0_rep2	Trehalose_t0_rep2	GSM6675683	SRR22033379	Analysing the effect of cellular energy levels on codon-specific ribosome occupancy in vivo	BY4741(MATa his3[delta]1 leu2[delta]0 met15[delta]0 ura3[delta]0)	NextSeq 2000	HT-5Pseq	yeast	Ascomycota	Saccharomyces cerevisiae	BY4741	Trehalose_t0_antimycin	Trehalose_t0_antimycin	fivepseq 1.3.5	Trehalose_t0_rep1-3
PMID:38491213	2024	P Tomaz da Silva	Pelechano	Trehalose_t0_rep3	Trehalose_t0_rep3	GSM6675684	SRR22033378	Analysing the effect of cellular energy levels on codon-specific ribosome occupancy in vivo	BY4741(MATa his3[delta]1 leu2[delta]0 met15[delta]0 ura3[delta]0)	NextSeq 2000	HT-5Pseq	yeast	Ascomycota	Saccharomyces cerevisiae	BY4741	Trehalose_t0_antimycin	Trehalose_t0_antimycin	fivepseq 1.3.5	Trehalose_t0_rep1-3
PMID:38491213	2024	P Tomaz da Silva	Pelechano	Trehalose_t2_rep1	Trehalose_t2_rep1	GSM6675685	SRR22033377	Analysing the effect of cellular energy levels on codon-specific ribosome occupancy in vivo	BY4741(MATa his3[delta]1 leu2[delta]0 met15[delta]0 ura3[delta]0)	NextSeq 2000	HT-5Pseq	yeast	Ascomycota	Saccharomyces cerevisiae	BY4741	Trehalose_t2_antimycin	Trehalose_t2_antimycin	fivepseq 1.3.5	Trehalose_t2_rep1-3
PMID:38491213	2024	P Tomaz da Silva	Pelechano	Trehalose_t2_rep2	Trehalose_t2_rep2	GSM6675686	SRR22033376	Analysing the effect of cellular energy levels on codon-specific ribosome occupancy in vivo	BY4741(MATa his3[delta]1 leu2[delta]0 met15[delta]0 ura3[delta]0)	NextSeq 2000	HT-5Pseq	yeast	Ascomycota	Saccharomyces cerevisiae	BY4741	Trehalose_t2_antimycin	Trehalose_t2_antimycin	fivepseq 1.3.5	Trehalose_t2_rep1-3
PMID:38491213	2024	P Tomaz da Silva	Pelechano	Trehalose_t2_rep3	Trehalose_t2_rep3	GSM6675687	SRR22033375	Analysing the effect of cellular energy levels on codon-specific ribosome occupancy in vivo	BY4741(MATa his3[delta]1 leu2[delta]0 met15[delta]0 ura3[delta]0)	NextSeq 2000	HT-5Pseq	yeast	Ascomycota	Saccharomyces cerevisiae	BY4741	Trehalose_t2_antimycin	Trehalose_t2_antimycin	fivepseq 1.3.5	Trehalose_t2_rep1-3
PMID:38491213	2024	P Tomaz da Silva	Pelechano	Trehalose_t5_rep1	Trehalose_t5_rep1	GSM6675688	SRR22033374	Analysing the effect of cellular energy levels on codon-specific ribosome occupancy in vivo	BY4741(MATa his3[delta]1 leu2[delta]0 met15[delta]0 ura3[delta]0)	NextSeq 2000	HT-5Pseq	yeast	Ascomycota	Saccharomyces cerevisiae	BY4741	Trehalose_t5_antimycin	Trehalose_t5_antimycin	fivepseq 1.3.5	Trehalose_t5_rep1-3
PMID:38491213	2024	P Tomaz da Silva	Pelechano	Trehalose_t5_rep2	Trehalose_t5_rep2	GSM6675689	SRR22033373	Analysing the effect of cellular energy levels on codon-specific ribosome occupancy in vivo	BY4741(MATa his3[delta]1 leu2[delta]0 met15[delta]0 ura3[delta]0)	NextSeq 2000	HT-5Pseq	yeast	Ascomycota	Saccharomyces cerevisiae	BY4741	Trehalose_t5_antimycin	Trehalose_t5_antimycin	fivepseq 1.3.5	Trehalose_t5_rep1-3
PMID:38491213	2024	P Tomaz da Silva	Pelechano	Trehalose_t5_rep3	Trehalose_t5_rep3	GSM6675690	SRR22033372	Analysing the effect of cellular energy levels on codon-specific ribosome occupancy in vivo	BY4741(MATa his3[delta]1 leu2[delta]0 met15[delta]0 ura3[delta]0)	NextSeq 2000	HT-5Pseq	yeast	Ascomycota	Saccharomyces cerevisiae	BY4741	Trehalose_t5_antimycin	Trehalose_t5_antimycin	fivepseq 1.3.5	Trehalose_t5_rep1-3
PMID:38491213	2024	P Tomaz da Silva	Pelechano	Trehalose_t10_rep1	Trehalose_t10_rep1	GSM6675691	SRR22033371	Analysing the effect of cellular energy levels on codon-specific ribosome occupancy in vivo	BY4741(MATa his3[delta]1 leu2[delta]0 met15[delta]0 ura3[delta]0)	NextSeq 2000	HT-5Pseq	yeast	Ascomycota	Saccharomyces cerevisiae	BY4741	Trehalose_t10_antimycin	Trehalose_t10_antimycin	fivepseq 1.3.5	Trehalose_t10_rep1-3
PMID:38491213	2024	P Tomaz da Silva	Pelechano	Trehalose_t10_rep2	Trehalose_t10_rep2	GSM6675692	SRR22033370	Analysing the effect of cellular energy levels on codon-specific ribosome occupancy in vivo	BY4741(MATa his3[delta]1 leu2[delta]0 met15[delta]0 ura3[delta]0)	NextSeq 2000	HT-5Pseq	yeast	Ascomycota	Saccharomyces cerevisiae	BY4741	Trehalose_t10_antimycin	Trehalose_t10_antimycin	fivepseq 1.3.5	Trehalose_t10_rep1-3
PMID:38491213	2024	P Tomaz da Silva	Pelechano	Trehalose_t10_rep3	Trehalose_t10_rep3	GSM6675693	SRR22033369	Analysing the effect of cellular energy levels on codon-specific ribosome occupancy in vivo	BY4741(MATa his3[delta]1 leu2[delta]0 met15[delta]0 ura3[delta]0)	NextSeq 2000	HT-5Pseq	yeast	Ascomycota	Saccharomyces cerevisiae	BY4741	Trehalose_t10_antimycin	Trehalose_t10_antimycin	fivepseq 1.3.5	Trehalose_t10_rep1-3
unpublished	2022	Tseng	Ansari	5P-WT_dmso-rep1	Wild-type control replicate 1	GSM3573480	SRR8468306	Transient transcriptome sequencing (TT-Seq) and 5'P-Seq of ATP-analog sensitive Kin28 budding yeast	wild-type	NextSeq 500	5Pseq	yeast	Ascomycota	Saccharomyces cerevisiae	BY4741	wildtype SD-His	SD-His	fivepseq 1.3.5	5P-WT_dmso-rep1-2
unpublished	2022	Tseng	Ansari	5P-WT_cmk-rep1	Wild-type cmk replicate 1	GSM3573481	SRR8468307	Transient transcriptome sequencing (TT-Seq) and 5'P-Seq of ATP-analog sensitive Kin28 budding yeast	wild-type	NextSeq 500	5Pseq	yeast	Ascomycota	Saccharomyces cerevisiae	BY4741	wildtype SD-His_CMK	SD-His_CMK	fivepseq 1.3.5	5P-WT_cmk-rep1-2
unpublished	2022	Tseng	Ansari	5P-kin28is_dmso-rep1	kin28is control replicate 1	GSM3573482	SRR8468308	Transient transcriptome sequencing (TT-Seq) and 5'P-Seq of ATP-analog sensitive Kin28 budding yeast	kin28is	NextSeq 500	5Pseq	yeast	Ascomycota	Saccharomyces cerevisiae	BY4741	kin28is SD-His	SD-His	fivepseq 1.3.5	5P-kin28is_dmso-rep1-2
unpublished	2022	Tseng	Ansari	5P-kin28is_cmk-rep1	kin28is cmk repliate 1	GSM3573483	SRR8468309	Transient transcriptome sequencing (TT-Seq) and 5'P-Seq of ATP-analog sensitive Kin28 budding yeast	kin28is	NextSeq 500	5Pseq	yeast	Ascomycota	Saccharomyces cerevisiae	BY4741	kin28is SD-His_CMK	SD-His_CMK	fivepseq 1.3.5	5P-kin28is_cmk-rep1-2
unpublished	2022	Tseng	Ansari	5P-WT_dmso-rep2	Wild-type control replicate 2	GSM3573484	SRR8468310	Transient transcriptome sequencing (TT-Seq) and 5'P-Seq of ATP-analog sensitive Kin28 budding yeast	wild-type	NextSeq 500	5Pseq	yeast	Ascomycota	Saccharomyces cerevisiae	BY4741	wildtype SD-His	SD-His	fivepseq 1.3.5	5P-WT_dmso-rep1-2
unpublished	2022	Tseng	Ansari	5P-WT_cmk-rep2	Wild-type cmk replicate 2	GSM3573485	SRR8468311	Transient transcriptome sequencing (TT-Seq) and 5'P-Seq of ATP-analog sensitive Kin28 budding yeast	wild-type	NextSeq 500	5Pseq	yeast	Ascomycota	Saccharomyces cerevisiae	BY4741	wildtype SD-His_CMK	SD-His_CMK	fivepseq 1.3.5	5P-WT_cmk-rep1-2
unpublished	2022	Tseng	Ansari	5P-kin28is_dmso-rep2	kin28is control replicate 2	GSM3573486	SRR8468312	Transient transcriptome sequencing (TT-Seq) and 5'P-Seq of ATP-analog sensitive Kin28 budding yeast	kin28is	NextSeq 500	5Pseq	yeast	Ascomycota	Saccharomyces cerevisiae	BY4741	kin28is SD-His	SD-His	fivepseq 1.3.5	5P-kin28is_dmso-rep1-2
unpublished	2022	Tseng	Ansari	5P-kin28is_cmk-rep2	kin28is cmk repliate 2	GSM3573487	SRR8468313	Transient transcriptome sequencing (TT-Seq) and 5'P-Seq of ATP-analog sensitive Kin28 budding yeast	kin28is	NextSeq 500	5Pseq	yeast	Ascomycota	Saccharomyces cerevisiae	BY4741	kin28is SD-His_CMK	SD-His_CMK	fivepseq 1.3.5	5P-kin28is_cmk-rep1-2
PMID:38854126, PMID:39217469	2023	Turnbull	Hauryliuk	ko_exp1_MYJ1173_1	ko_exp1_MYJ1173_1 replicate 1	GSM7164157	SRR24141999	5P-Seq analysis of wt and new1-knockout yeast strain as well as New1:80S pull-down samples	MAT[alpha] ura3[delta]0 [delta]new1::kanMX6	NextSeq 550	HT-5PSeq	yeast	Ascomycota	Saccharomyces cerevisiae	BY4741	∆new1	SC	fivepseq 1.3.5	ko_exp1_MYJ1173_rep1-6
PMID:38854126, PMID:39217469	2023	Turnbull	Hauryliuk	ko_exp1_MYJ1173_2	ko_exp1_MYJ1173_2 replicate 3	GSM7164158	SRR24141998	5P-Seq analysis of wt and new1-knockout yeast strain as well as New1:80S pull-down samples	MAT[alpha] ura3[delta]0 [delta]new1::kanMX6	NextSeq 550	BY_Norm	yeast	Ascomycota	Saccharomyces cerevisiae	BY4741	∆new1	SC	fivepseq 1.3.5	ko_exp1_MYJ1173_rep1-6
PMID:38854126, PMID:39217469	2023	Turnbull	Hauryliuk	ko_exp1_MYJ1173_3	ko_exp1_MYJ1173_3 replicate 3	GSM7164159	SRR24141994	5P-Seq analysis of wt and new1-knockout yeast strain as well as New1:80S pull-down samples	MAT[alpha] ura3[delta]0 [delta]new1::kanMX6	NextSeq 550	HT-5PSeq	yeast	Ascomycota	Saccharomyces cerevisiae	BY4741	∆new1	SC	fivepseq 1.3.5	ko_exp1_MYJ1173_rep1-6
PMID:38854126, PMID:39217469	2023	Turnbull	Hauryliuk	ko_exp1_MYJ1173_4	ko_exp1_MYJ1173_4 replicate 4	GSM7164160	SRR24141993	5P-Seq analysis of wt and new1-knockout yeast strain as well as New1:80S pull-down samples	MAT[alpha] ura3[delta]0 [delta]new1::kanMX6	NextSeq 550	HT-5PSeq	yeast	Ascomycota	Saccharomyces cerevisiae	BY4741	∆new1	SC	fivepseq 1.3.5	ko_exp1_MYJ1173_rep1-6
PMID:38854126, PMID:39217469	2023	Turnbull	Hauryliuk	ko_exp1_MYJ1173_5	ko_exp1_MYJ1173_5 replicate 5	GSM7164161	SRR24141995	5P-Seq analysis of wt and new1-knockout yeast strain as well as New1:80S pull-down samples	MAT[alpha] ura3[delta]0 [delta]new1::kanMX6	NextSeq 550	HT-5PSeq	yeast	Ascomycota	Saccharomyces cerevisiae	BY4741	∆new1	SC	fivepseq 1.3.5	ko_exp1_MYJ1173_rep1-6
PMID:38854126, PMID:39217469	2023	Turnbull	Hauryliuk	ko_exp1_MYJ1173_6	ko_exp1_MYJ1173_6 replicate 6	GSM7164162	SRR24141992	5P-Seq analysis of wt and new1-knockout yeast strain as well as New1:80S pull-down samples	MAT[alpha] ura3[delta]0 [delta]new1::kanMX6	NextSeq 550	HT-5PSeq	yeast	Ascomycota	Saccharomyces cerevisiae	BY4741	∆new1	SC	fivepseq 1.3.5	ko_exp1_MYJ1173_rep1-6
PMID:38854126, PMID:39217469	2023	Turnbull	Hauryliuk	wt_exp1_MYJ1171_1	wt_exp1_MYJ1171_1 replicate 1	GSM7164163	SRR24141996	5P-Seq analysis of wt and new1-knockout yeast strain as well as New1:80S pull-down samples	MAT[alpha] ura3[delta]0	NextSeq 550	HT-5PSeq	yeast	Ascomycota	Saccharomyces cerevisiae	BY4741	wildtype SC	SC	fivepseq 1.3.5	wt_exp1_MYJ1171_rep1-6
PMID:38854126, PMID:39217469	2023	Turnbull	Hauryliuk	wt_exp1_MYJ1171_2	wt_exp1_MYJ1171_2 replicate 2	GSM7164164	SRR24141991	5P-Seq analysis of wt and new1-knockout yeast strain as well as New1:80S pull-down samples	MAT[alpha] ura3[delta]0	NextSeq 550	HT-5PSeq	yeast	Ascomycota	Saccharomyces cerevisiae	BY4741	wildtype SC	SC	fivepseq 1.3.5	wt_exp1_MYJ1171_rep1-6
PMID:38854126, PMID:39217469	2023	Turnbull	Hauryliuk	wt_exp1_MYJ1171_3	wt_exp1_MYJ1171_3 replicate 3	GSM7164165	SRR24141997	5P-Seq analysis of wt and new1-knockout yeast strain as well as New1:80S pull-down samples	MAT[alpha] ura3[delta]0	NextSeq 550	HT-5PSeq	yeast	Ascomycota	Saccharomyces cerevisiae	BY4741	wildtype SC	SC	fivepseq 1.3.5	wt_exp1_MYJ1171_rep1-6
PMID:38854126, PMID:39217469	2023	Turnbull	Hauryliuk	wt_exp1_MYJ1171_4	wt_exp1_MYJ1171_4 replicate 4	GSM7164166	SRR24141990	5P-Seq analysis of wt and new1-knockout yeast strain as well as New1:80S pull-down samples	MAT[alpha] ura3[delta]0	NextSeq 550	HT-5PSeq	yeast	Ascomycota	Saccharomyces cerevisiae	BY4741	wildtype SC	SC	fivepseq 1.3.5	wt_exp1_MYJ1171_rep1-6
PMID:38854126, PMID:39217469	2023	Turnbull	Hauryliuk	wt_exp1_MYJ1171_5	wt_exp1_MYJ1171_5 replicate 5	GSM7164167	SRR24141985	5P-Seq analysis of wt and new1-knockout yeast strain as well as New1:80S pull-down samples	MAT[alpha] ura3[delta]0	NextSeq 550	HT-5PSeq	yeast	Ascomycota	Saccharomyces cerevisiae	BY4741	wildtype SC	SC	fivepseq 1.3.5	wt_exp1_MYJ1171_rep1-6
PMID:38854126, PMID:39217469	2023	Turnbull	Hauryliuk	wt_exp1_MYJ1171_6	wt_exp1_MYJ1171_6 replicate 6	GSM7164168	SRR24141986	5P-Seq analysis of wt and new1-knockout yeast strain as well as New1:80S pull-down samples	MAT[alpha] ura3[delta]0	NextSeq 550	HT-5PSeq	yeast	Ascomycota	Saccharomyces cerevisiae	BY4741	wildtype SC	SC	fivepseq 1.3.5	wt_exp1_MYJ1171_rep1-6
PMID:38854126, PMID:39217469	2023	Turnbull	Hauryliuk	lysate_exp2_VHY68_1	lysate_exp2_VHY68_1 replicate 1	GSM7164169	SRR24141984	5P-Seq analysis of wt and new1-knockout yeast strain as well as New1:80S pull-down samples	MAT[alpha] ura3[delta]0 leu2[delta]0 his3[delta]1::FRP880 (PACT1(1-520)-LexA-ER-haB112-TCYC1, HIS3) new1::kanMX6	NextSeq 550	HT-5PSeq	yeast	Ascomycota	Saccharomyces cerevisiae	BY4741	New1-HTF lysate	SC-Ura lysate	fivepseq 1.3.5	lysate_exp2_VHY68_rep1-4
PMID:38854126, PMID:39217469	2023	Turnbull	Hauryliuk	lysate_exp2_VHY68_2	lysate_exp2_VHY68_2 replicate 2	GSM7164170	SRR24141987	5P-Seq analysis of wt and new1-knockout yeast strain as well as New1:80S pull-down samples	MAT[alpha] ura3[delta]0 leu2[delta]0 his3[delta]1::FRP880 (PACT1(1-520)-LexA-ER-haB112-TCYC1, HIS3) new1::kanMX6	NextSeq 550	HT-5PSeq	yeast	Ascomycota	Saccharomyces cerevisiae	BY4741	New1-HTF lysate	SC-Ura lysate	fivepseq 1.3.5	lysate_exp2_VHY68_rep1-4
PMID:38854126, PMID:39217469	2023	Turnbull	Hauryliuk	lysate_exp2_VHY68_3	lysate_exp2_VHY68_3 replicate 3	GSM7164171	SRR24141983	5P-Seq analysis of wt and new1-knockout yeast strain as well as New1:80S pull-down samples	MAT[alpha] ura3[delta]0 leu2[delta]0 his3[delta]1::FRP880 (PACT1(1-520)-LexA-ER-haB112-TCYC1, HIS3) new1::kanMX6	NextSeq 550	HT-5PSeq	yeast	Ascomycota	Saccharomyces cerevisiae	BY4741	New1-HTF lysate	SC-Ura lysate	fivepseq 1.3.5	lysate_exp2_VHY68_rep1-4
PMID:38854126, PMID:39217469	2023	Turnbull	Hauryliuk	lysate_exp2_VHY68_4	lysate_exp2_VHY68_4 replicate 4	GSM7164172	SRR24141988	5P-Seq analysis of wt and new1-knockout yeast strain as well as New1:80S pull-down samples	MAT[alpha] ura3[delta]0 leu2[delta]0 his3[delta]1::FRP880 (PACT1(1-520)-LexA-ER-haB112-TCYC1, HIS3) new1::kanMX6	NextSeq 550	HT-5PSeq	yeast	Ascomycota	Saccharomyces cerevisiae	BY4741	New1-HTF lysate	SC-Ura lysate	fivepseq 1.3.5	lysate_exp2_VHY68_rep1-4
PMID:38854126, PMID:39217469	2023	Turnbull	Hauryliuk	pulldown_exp2_VHY68_1	pulldown_exp2_VHY68_1 replicate 1	GSM7164173	SRR24141982	5P-Seq analysis of wt and new1-knockout yeast strain as well as New1:80S pull-down samples	MAT[alpha] ura3[delta]0 leu2[delta]0 his3[delta]1::FRP880 (PACT1(1-520)-LexA-ER-haB112-TCYC1, HIS3) new1::kanMX6	NextSeq 550	HT-5PSeq	yeast	Ascomycota	Saccharomyces cerevisiae	BY4741	New1-HTF pulldown	SC-Ura New1 pulldown	fivepseq 1.3.5	pulldown_exp2_VHY68_rep1-4
PMID:38854126, PMID:39217469	2023	Turnbull	Hauryliuk	pulldown_exp2_VHY68_2	pulldown_exp2_VHY68_2 replicate 2	GSM7164174	SRR24141989	5P-Seq analysis of wt and new1-knockout yeast strain as well as New1:80S pull-down samples	MAT[alpha] ura3[delta]0 leu2[delta]0 his3[delta]1::FRP880 (PACT1(1-520)-LexA-ER-haB112-TCYC1, HIS3) new1::kanMX6	NextSeq 550	HT-5PSeq	yeast	Ascomycota	Saccharomyces cerevisiae	BY4741	New1-HTF pulldown	SC-Ura New1 pulldown	fivepseq 1.3.5	pulldown_exp2_VHY68_rep1-4
PMID:38854126, PMID:39217469	2023	Turnbull	Hauryliuk	pulldown_exp2_VHY68_3	pulldown_exp2_VHY68_3 replicate 3	GSM7164175	SRR24141981	5P-Seq analysis of wt and new1-knockout yeast strain as well as New1:80S pull-down samples	MAT[alpha] ura3[delta]0 leu2[delta]0 his3[delta]1::FRP880 (PACT1(1-520)-LexA-ER-haB112-TCYC1, HIS3) new1::kanMX6	NextSeq 550	HT-5PSeq	yeast	Ascomycota	Saccharomyces cerevisiae	BY4741	New1-HTF pulldown	SC-Ura New1 pulldown	fivepseq 1.3.5	pulldown_exp2_VHY68_rep1-4
PMID:38854126, PMID:39217469	2023	Turnbull	Hauryliuk	pulldown_exp2_VHY68_4	pulldown_exp2_VHY68_4 replicate 4	GSM7164176	SRR24141980	5P-Seq analysis of wt and new1-knockout yeast strain as well as New1:80S pull-down samples	MAT[alpha] ura3[delta]0 leu2[delta]0 his3[delta]1::FRP880 (PACT1(1-520)-LexA-ER-haB112-TCYC1, HIS3) new1::kanMX6	NextSeq 550	HT-5PSeq	yeast	Ascomycota	Saccharomyces cerevisiae	BY4741	New1-HTF pulldown	SC-Ura New1 pulldown	fivepseq 1.3.5	pulldown_exp2_VHY68_rep1-4
PMID:36803582	2023	Allen G	Collart	Not4p_AI_sol03_SC_SP_CGTGCA_s1	Not4p_AI_sol03_SC_SP	GSM5823521	SRR17654630	Not1 and Not4 inversely determine mRNA solubility that sets the dynamics of co-translational events	ADH1p-TIR1::URA3 leu2 trp1 ura3 not4::NOT4-AID-Myc9-NATMX4	NextSeq 500	HT-5Pseq	yeast	Ascomycota	Saccharomyces cerevisiae	BY4741	NOT4-AID soluble	YPD soluble	fivepseq 1.3.5	Not4p_sol
PMID:36803582	2023	Allen G	Collart	Not4p_AI_tot01_CTACAC_s1	Not4p_AI_tot01	GSM5823522	SRR17654631	Not1 and Not4 inversely determine mRNA solubility that sets the dynamics of co-translational events	ADH1p-TIR1::URA3 leu2 trp1 ura3 not4::NOT4-AID-Myc9-NATMX4	NextSeq 500	HT-5Pseq	yeast	Ascomycota	Saccharomyces cerevisiae	BY4741	NOT4-AID total	YPD	fivepseq 1.3.5	Not4p_tot
PMID:36803582	2023	Allen G	Collart	Not4p_AI_tot02_SC_SP_GACTAG_s1	Not4p_AI_tot02_SC_SP	GSM5823523	SRR17654632	Not1 and Not4 inversely determine mRNA solubility that sets the dynamics of co-translational events	ADH1p-TIR1::URA3 leu2 trp1 ura3 not4::NOT4-AID-Myc9-NATMX4	NextSeq 500	HT-5Pseq	yeast	Ascomycota	Saccharomyces cerevisiae	BY4741	NOT4-AID total	YPD	fivepseq 1.3.5	Not4p_tot
PMID:36803582	2023	Allen G	Collart	Not4p_AI_tot03_SC_SP_ACGCTG_s1	Not4p_AI_tot03_SC_SP	GSM5823524	SRR17654633	Not1 and Not4 inversely determine mRNA solubility that sets the dynamics of co-translational events	ADH1p-TIR1::URA3 leu2 trp1 ura3 not4::NOT4-AID-Myc9-NATMX4	NextSeq 500	HT-5Pseq	yeast	Ascomycota	Saccharomyces cerevisiae	BY4741	NOT4-AID total	YPD	fivepseq 1.3.5	Not4p_tot
PMID:36803582	2023	Allen G	Collart	Not5p_AI_sol01_SC_SP_ACTGGT_s1	Not5p_AI_sol01_SC_SP	GSM5823525	SRR17654634	Not1 and Not4 inversely determine mRNA solubility that sets the dynamics of co-translational events	ADH1p-TIR1::URA3 leu2 trp1 ura3 not5::NOT5-AID-Myc9-NATMX4	NextSeq 500	HT-5Pseq	yeast	Ascomycota	Saccharomyces cerevisiae	BY4741	NOT5-AID soluble	YPD soluble	fivepseq 1.3.5	Not5p_sol
PMID:36803582	2023	Allen G	Collart	Not5p_AI_sol02_SC_SP_CGTGCA_s1	Not5p_AI_sol02_SC_SP	GSM5823526	SRR17654635	Not1 and Not4 inversely determine mRNA solubility that sets the dynamics of co-translational events	ADH1p-TIR1::URA3 leu2 trp1 ura3 not5::NOT5-AID-Myc9-NATMX4	NextSeq 500	HT-5Pseq	yeast	Ascomycota	Saccharomyces cerevisiae	BY4741	NOT5-AID soluble	YPD soluble	fivepseq 1.3.5	Not5p_sol
PMID:36803582	2023	Allen G	Collart	Not5p_AI_sol03_SC_SP_TAATGT_s1	Not5p_AI_sol03_SC_SP	GSM5823527	SRR17654636	Not1 and Not4 inversely determine mRNA solubility that sets the dynamics of co-translational events	ADH1p-TIR1::URA3 leu2 trp1 ura3 not5::NOT5-AID-Myc9-NATMX4	NextSeq 500	HT-5Pseq	yeast	Ascomycota	Saccharomyces cerevisiae	BY4741	NOT5-AID soluble	YPD soluble	fivepseq 1.3.5	Not5p_sol
PMID:36803582	2023	Allen G	Collart	Not5p_AI_tot02_SC_SP_ACGCTG_s1	Not5p_AI_tot02_SC_SP	GSM5823528	SRR17654637	Not1 and Not4 inversely determine mRNA solubility that sets the dynamics of co-translational events	ADH1p-TIR1::URA3 leu2 trp1 ura3 not5::NOT5-AID-Myc9-NATMX4	NextSeq 500	HT-5Pseq	yeast	Ascomycota	Saccharomyces cerevisiae	BY4741	NOT5-AID total	YPD soluble	fivepseq 1.3.5	Not5p_tot
PMID:36803582	2023	Allen G	Collart	Wt_AI_tot02_SC_SP_TAATGT_s1	Wt_AI_tot02_SC_SP	GSM5823535	SRR17654638	Not1 and Not4 inversely determine mRNA solubility that sets the dynamics of co-translational events	ADH1p-TIR1::URA3 leu2 trp1 ura3	NextSeq 500	HT-5Pseq	yeast	Ascomycota	Saccharomyces cerevisiae	BY4741	wildtype	YPD	fivepseq 1.3.5	Wt_tot
PMID:36803582	2023	Allen G	Collart	frg_Wt_AI_tot02_SC_SP_CGTGCA_s1	frg_Wt_AI_tot02_SC_SP	GSM5823511	SRR17654639	Not1 and Not4 inversely determine mRNA solubility that sets the dynamics of co-translational events	MATalpha his3 leu2 ura3 lys2	NextSeq 500	HT-5Pseq	yeast	Ascomycota	Saccharomyces cerevisiae	BY4741	fragmented WT total	YPD fragmented	fivepseq 1.3.5	frg_Wt_tot
PMID:36803582	2023	Allen G	Collart	frg_Wt_AI_tot03_SC_SP_CGTGCA_s1	frg_Wt_AI_tot03_SC_SP	GSM5823512	SRR17654640	Not1 and Not4 inversely determine mRNA solubility that sets the dynamics of co-translational events	MATalpha his3 leu2 ura3 lys2	NextSeq 500	HT-5Pseq	yeast	Ascomycota	Saccharomyces cerevisiae	BY4741	fragmented WT total	YPD fragmented	fivepseq 1.3.5	frg_Wt_tot
PMID:36803582	2023	Allen G	Collart	Not1p_AI_sol01_SC_SP_ACGCTG_s1	Not1p_AI_sol01_SC_SP	GSM5823513	SRR17654641	Not1 and Not4 inversely determine mRNA solubility that sets the dynamics of co-translational events	ADH1p-TIR1::URA3 leu2 trp1 ura3 not1::NOT1-AID-Myc9-NATMX4	NextSeq 500	HT-5Pseq	yeast	Ascomycota	Saccharomyces cerevisiae	BY4741	NOT1-AID soluble	YPD soluble	fivepseq 1.3.5	Not1p_sol
PMID:36803582	2023	Allen G	Collart	Not1p_AI_sol02_SC_SP_GTGATC_s1	Not1p_AI_sol02_SC_SP	GSM5823514	SRR17654642	Not1 and Not4 inversely determine mRNA solubility that sets the dynamics of co-translational events	ADH1p-TIR1::URA3 leu2 trp1 ura3 not1::NOT1-AID-Myc9-NATMX4	NextSeq 500	HT-5Pseq	yeast	Ascomycota	Saccharomyces cerevisiae	BY4741	NOT1-AID soluble	YPD soluble	fivepseq 1.3.5	Not1p_sol
PMID:36803582	2023	Allen G	Collart	Not1p_AI_sol03_SC_SP_ACTGGT_s1	Not1p_AI_sol03_SC_SP	GSM5823515	SRR17654643	Not1 and Not4 inversely determine mRNA solubility that sets the dynamics of co-translational events	ADH1p-TIR1::URA3 leu2 trp1 ura3 not1::NOT1-AID-Myc9-NATMX4	NextSeq 500	HT-5Pseq	yeast	Ascomycota	Saccharomyces cerevisiae	BY4741	NOT1-AID soluble	YPD soluble	fivepseq 1.3.5	Not1p_sol
PMID:36803582	2023	Allen G	Collart	Not1p_AI_tot01_TAATGT_s1	Not1p_AI_tot01	GSM5823516	SRR17654644	Not1 and Not4 inversely determine mRNA solubility that sets the dynamics of co-translational events	ADH1p-TIR1::URA3 leu2 trp1 ura3 not1::NOT1-AID-Myc9-NATMX4	NextSeq 500	HT-5Pseq	yeast	Ascomycota	Saccharomyces cerevisiae	BY4741	NOT1-AID total	YPD	fivepseq 1.3.5	Not1p_tot
PMID:36803582	2023	Allen G	Collart	Not1p_AI_tot02_SC_SP_CTACAC_s1	Not1p_AI_tot02_SC_SP	GSM5823517	SRR17654645	Not1 and Not4 inversely determine mRNA solubility that sets the dynamics of co-translational events	ADH1p-TIR1::URA3 leu2 trp1 ura3 not1::NOT1-AID-Myc9-NATMX4	NextSeq 500	HT-5Pseq	yeast	Ascomycota	Saccharomyces cerevisiae	BY4741	NOT1-AID total	YPD	fivepseq 1.3.5	Not1p_tot
PMID:36803582	2023	Allen G	Collart	Not1p_AI_tot03_SC_SP_GACTAG_s1	Not1p_AI_tot03_SC_SP	GSM5823518	SRR17654646	Not1 and Not4 inversely determine mRNA solubility that sets the dynamics of co-translational events	ADH1p-TIR1::URA3 leu2 trp1 ura3 not1::NOT1-AID-Myc9-NATMX4	NextSeq 500	HT-5Pseq	yeast	Ascomycota	Saccharomyces cerevisiae	BY4741	NOT1-AID total	YPD	fivepseq 1.3.5	Not1p_tot
PMID:36803582	2023	Allen G	Collart	Not4p_AI_sol01_SC_SP_GTGATC_s1	Not4p_AI_sol01_SC_SP	GSM5823519	SRR17654647	Not1 and Not4 inversely determine mRNA solubility that sets the dynamics of co-translational events	ADH1p-TIR1::URA3 leu2 trp1 ura3 not4::NOT4-AID-Myc9-NATMX4	NextSeq 500	HT-5Pseq	yeast	Ascomycota	Saccharomyces cerevisiae	BY4741	NOT4-AID soluble	YPD soluble	fivepseq 1.3.5	Not4p_sol
PMID:36803582	2023	Allen G	Collart	frg_Wt_AI_tot01_SC_SP_ACTGGT_s1	frg_Wt_AI_tot01_SC_SP	GSM5823510	SRR17654648	Not1 and Not4 inversely determine mRNA solubility that sets the dynamics of co-translational events	ADH1p-TIR1::URA3 leu2 trp1 ura3	NextSeq 500	HT-5Pseq	yeast	Ascomycota	Saccharomyces cerevisiae	BY4741	fragmented WT total	YPD fragmented	fivepseq 1.3.5	frg_Wt_tot
PMID:36803582	2023	Allen G	Collart	frg_Not4p_AI_tot03_SC_SP_GACTAG_s1	frg_Not4p_AI_tot03_SC_SP	GSM5823500	SRR17654649	Not1 and Not4 inversely determine mRNA solubility that sets the dynamics of co-translational events	ADH1p-TIR1::URA3 leu2 trp1 ura3 not4::NOT4-AID-Myc9-NATMX4	NextSeq 500	HT-5Pseq	yeast	Ascomycota	Saccharomyces cerevisiae	BY4741	NOT4-AID total fragmented	YPD fragmented	fivepseq 1.3.5	frg_Not4p_tot
PMID:36803582	2023	Allen G	Collart	frg_Not4p_AI_tot02_SC_SP_CTACAC_s1	frg_Not4p_AI_tot02_SC_SP	GSM5823499	SRR17654650	Not1 and Not4 inversely determine mRNA solubility that sets the dynamics of co-translational events	ADH1p-TIR1::URA3 leu2 trp1 ura3 not4::NOT4-AID-Myc9-NATMX4	NextSeq 500	HT-5Pseq	yeast	Ascomycota	Saccharomyces cerevisiae	BY4741	NOT4-AID total fragmented	YPD fragmented	fivepseq 1.3.5	frg_Not4p_tot
PMID:36803582	2023	Allen G	Collart	Wt_AI_tot03_SC_SP_CTACAC_s1	Wt_AI_tot03_SC_SP	GSM5823536	SRR17654651	Not1 and Not4 inversely determine mRNA solubility that sets the dynamics of co-translational events	ADH1p-TIR1::URA3 leu2 trp1 ura3	NextSeq 500	HT-5Pseq	yeast	Ascomycota	Saccharomyces cerevisiae	BY4741	wildtype	YPD	fivepseq 1.3.5	Wt_tot
PMID:36803582	2023	Allen G	Collart	Not5p_AI_tot03_SC_SP_GTGATC_s1	Not5p_AI_tot03_SC_SP	GSM5823529	SRR17654652	Not1 and Not4 inversely determine mRNA solubility that sets the dynamics of co-translational events	ADH1p-TIR1::URA3 leu2 trp1 ura3 not5::NOT5-AID-Myc9-NATMX4	NextSeq 500	HT-5Pseq	yeast	Ascomycota	Saccharomyces cerevisiae	BY4741	NOT5-AID total	YPD	fivepseq 1.3.5	Not5p_tot
PMID:36803582	2023	Allen G	Collart	Not5p_AI_tot1_GACTAG_s1	Not5p_AI_tot1	GSM5823530	SRR17654653	Not1 and Not4 inversely determine mRNA solubility that sets the dynamics of co-translational events	ADH1p-TIR1::URA3 leu2 trp1 ura3 not5::NOT5-AID-Myc9-NATMX4	NextSeq 500	HT-5Pseq	yeast	Ascomycota	Saccharomyces cerevisiae	BY4741	NOT5-AID total	YPD	fivepseq 1.3.5	Not5p_tot
PMID:36803582	2023	Allen G	Collart	Wt_AI_sol01_SC_SP_GACTAG_s1	Wt_AI_sol01_SC_SP	GSM5823531	SRR17654654	Not1 and Not4 inversely determine mRNA solubility that sets the dynamics of co-translational events	ADH1p-TIR1::URA3 leu2 trp1 ura3	NextSeq 500	HT-5Pseq	yeast	Ascomycota	Saccharomyces cerevisiae	BY4741	wildtype soluble	YPD soluble	fivepseq 1.3.5	Wt_sol
PMID:36803582	2023	Allen G	Collart	Wt_AI_sol02_SC_SP_ACGCTG_s1	Wt_AI_sol02_SC_SP	GSM5823532	SRR17654655	Not1 and Not4 inversely determine mRNA solubility that sets the dynamics of co-translational events	ADH1p-TIR1::URA3 leu2 trp1 ura3	NextSeq 500	HT-5Pseq	yeast	Ascomycota	Saccharomyces cerevisiae	BY4741	wildtype soluble	YPD soluble	fivepseq 1.3.5	Wt_sol
PMID:36803582	2023	Allen G	Collart	Wt_AI_sol03_SC_SP_GTGATC_s1	Wt_AI_sol03_SC_SP	GSM5823533	SRR17654656	Not1 and Not4 inversely determine mRNA solubility that sets the dynamics of co-translational events	ADH1p-TIR1::URA3 leu2 trp1 ura3	NextSeq 500	HT-5Pseq	yeast	Ascomycota	Saccharomyces cerevisiae	BY4741	wildtype soluble	YPD soluble	fivepseq 1.3.5	Wt_sol
PMID:36803582	2023	Allen G	Collart	Wt_AI_tot01_CGTGCA_s1	Wt_AI_tot01	GSM5823534	SRR17654657	Not1 and Not4 inversely determine mRNA solubility that sets the dynamics of co-translational events	ADH1p-TIR1::URA3 leu2 trp1 ura3	NextSeq 500	HT-5Pseq	yeast	Ascomycota	Saccharomyces cerevisiae	BY4741	wildtype	YPD	fivepseq 1.3.5	Wt_tot
PMID:36803582	2023	Allen G	Collart	Not4p_AI_sol02_SC_SP_ACTGGT_s1	Not4p_AI_sol02_SC_SP	GSM5823520	SRR17654658	Not1 and Not4 inversely determine mRNA solubility that sets the dynamics of co-translational events	ADH1p-TIR1::URA3 leu2 trp1 ura3 not4::NOT4-AID-Myc9-NATMX4	NextSeq 500	HT-5Pseq	yeast	Ascomycota	Saccharomyces cerevisiae	BY4741	NOT4-AID soluble	YPD soluble	fivepseq 1.3.5	Not4p_sol
PMID:36803582	2023	Allen G	Collart	frg_Not5p_AI_sol01_SC_SP_GTGATC_s1	frg_Not5p_AI_sol01_SC_SP	GSM5823501	SRR17654659	Not1 and Not4 inversely determine mRNA solubility that sets the dynamics of co-translational events	ADH1p-TIR1::URA3 leu2 trp1 ura3 not5::NOT5-AID-Myc9-NATMX4	NextSeq 500	HT-5Pseq	yeast	Ascomycota	Saccharomyces cerevisiae	BY4741	fragmented NOT5-AID soluble	YPD soluble fragmented	fivepseq 1.3.5	frg_Not5p_sol
PMID:36803582	2023	Allen G	Collart	frg_Not5p_AI_sol02_SC_SP_ACTGGT_s1	frg_Not5p_AI_sol02_SC_SP	GSM5823502	SRR17654660	Not1 and Not4 inversely determine mRNA solubility that sets the dynamics of co-translational events	ADH1p-TIR1::URA3 leu2 trp1 ura3 not5::NOT5-AID-Myc9-NATMX4	NextSeq 500	HT-5Pseq	yeast	Ascomycota	Saccharomyces cerevisiae	BY4741	fragmented NOT5-AID soluble	YPD soluble fragmented	fivepseq 1.3.5	frg_Not5p_sol
PMID:36803582	2023	Allen G	Collart	frg_Not5p_AI_sol03_SC_SP_CGTGCA_s1	frg_Not5p_AI_sol03_SC_SP	GSM5823503	SRR17654661	Not1 and Not4 inversely determine mRNA solubility that sets the dynamics of co-translational events	ADH1p-TIR1::URA3 leu2 trp1 ura3 not5::NOT5-AID-Myc9-NATMX4	NextSeq 500	HT-5Pseq	yeast	Ascomycota	Saccharomyces cerevisiae	BY4741	fragmented NOT5-AID soluble	YPD soluble fragmented	fivepseq 1.3.5	frg_Not5p_sol
PMID:36803582	2023	Allen G	Collart	frg_Not5p_AI_tot01_SC_SP_CTACAC_s1	frg_Not5p_AI_tot01_SC_SP	GSM5823504	SRR17654662	Not1 and Not4 inversely determine mRNA solubility that sets the dynamics of co-translational events	ADH1p-TIR1::URA3 leu2 trp1 ura3 not5::NOT5-AID-Myc9-NATMX4	NextSeq 500	HT-5Pseq	yeast	Ascomycota	Saccharomyces cerevisiae	BY4741	fragmented NOT5-AID total	YPD fragmented	fivepseq 1.3.5	frg_Not5p_tot
PMID:36803582	2023	Allen G	Collart	frg_Not5p_AI_tot02_SC_SP_GACTAG_s1	frg_Not5p_AI_tot02_SC_SP	GSM5823505	SRR17654663	Not1 and Not4 inversely determine mRNA solubility that sets the dynamics of co-translational events	ADH1p-TIR1::URA3 leu2 trp1 ura3 not5::NOT5-AID-Myc9-NATMX4	NextSeq 500	HT-5Pseq	yeast	Ascomycota	Saccharomyces cerevisiae	BY4741	fragmented NOT5-AID total	YPD fragmented	fivepseq 1.3.5	frg_Not5p_tot
PMID:36803582	2023	Allen G	Collart	frg_Not5p_AI_tot03_SC_SP_ACGCTG_s1	frg_Not5p_AI_tot03_SC_SP	GSM5823506	SRR17654664	Not1 and Not4 inversely determine mRNA solubility that sets the dynamics of co-translational events	ADH1p-TIR1::URA3 leu2 trp1 ura3 not5::NOT5-AID-Myc9-NATMX4	NextSeq 500	HT-5Pseq	yeast	Ascomycota	Saccharomyces cerevisiae	BY4741	fragmented NOT5-AID total	YPD fragmented	fivepseq 1.3.5	frg_Not5p_tot
PMID:36803582	2023	Allen G	Collart	frg_Wt_AI_sol01_SC_SP_CTACAC_s1	frg_Wt_AI_sol01_SC_SP	GSM5823507	SRR17654665	Not1 and Not4 inversely determine mRNA solubility that sets the dynamics of co-translational events	ADH1p-TIR1::URA3 leu2 trp1 ura3	NextSeq 500	HT-5Pseq	yeast	Ascomycota	Saccharomyces cerevisiae	BY4741	fragmented WT soluble	YPD soluble fragmented	fivepseq 1.3.5	frg_Wt_sol
PMID:36803582	2023	Allen G	Collart	frg_Wt_AI_sol02_SC_SP_GACTAG_s1	frg_Wt_AI_sol02_SC_SP	GSM5823508	SRR17654666	Not1 and Not4 inversely determine mRNA solubility that sets the dynamics of co-translational events	ADH1p-TIR1::URA3 leu2 trp1 ura3	NextSeq 500	HT-5Pseq	yeast	Ascomycota	Saccharomyces cerevisiae	BY4741	fragmented WT soluble	YPD soluble fragmented	fivepseq 1.3.5	frg_Wt_sol
PMID:36803582	2023	Allen G	Collart	frg_Wt_AI_sol03_SC_SP_ACGCTG_s1	frg_Wt_AI_sol03_SC_SP	GSM5823509	SRR17654667	Not1 and Not4 inversely determine mRNA solubility that sets the dynamics of co-translational events	ADH1p-TIR1::URA3 leu2 trp1 ura3	NextSeq 500	HT-5Pseq	yeast	Ascomycota	Saccharomyces cerevisiae	BY4741	fragmented WT soluble	YPD soluble fragmented	fivepseq 1.3.5	frg_Wt_sol
PMID:36803582	2023	Allen G	Collart	frg_Not4p_AI_tot01_SC_SP_CGTGCA_s1	frg_Not4p_AI_tot01_SC_SP	GSM5823498	SRR17654668	Not1 and Not4 inversely determine mRNA solubility that sets the dynamics of co-translational events	ADH1p-TIR1::URA3 leu2 trp1 ura3 not4::NOT4-AID-Myc9-NATMX4	NextSeq 500	HT-5Pseq	yeast	Ascomycota	Saccharomyces cerevisiae	BY4741	NOT4-AID total fragmented	YPD fragmented	fivepseq 1.3.5	frg_Not4p_tot
PMID:36803582	2023	Allen G	Collart	frg_Not1p_AI_sol01_SC_SP_GACTAG_s1	frg_Not1p_AI_sol01_SC_SP	GSM5823489	SRR17654669	Not1 and Not4 inversely determine mRNA solubility that sets the dynamics of co-translational events	ADH1p-TIR1::URA3 leu2 trp1 ura3 not1::NOT1-AID-Myc9-NATMX4	NextSeq 500	HT-5Pseq	yeast	Ascomycota	Saccharomyces cerevisiae	BY4741	fragmented NOT1-AID soluble	YPD soluble fragmented	fivepseq 1.3.5	frg_Not1p_sol
PMID:36803582	2023	Allen G	Collart	frg_Not1p_AI_sol02_SC_SP_ACGCTG_s1	frg_Not1p_AI_sol02_SC_SP	GSM5823490	SRR17654670	Not1 and Not4 inversely determine mRNA solubility that sets the dynamics of co-translational events	ADH1p-TIR1::URA3 leu2 trp1 ura3 not1::NOT1-AID-Myc9-NATMX4	NextSeq 500	HT-5Pseq	yeast	Ascomycota	Saccharomyces cerevisiae	BY4741	fragmented NOT1-AID soluble	YPD soluble fragmented	fivepseq 1.3.5	frg_Not1p_sol
PMID:36803582	2023	Allen G	Collart	frg_Not1p_AI_sol03_SC_SP_GTGATC_s1	frg_Not1p_AI_sol03_SC_SP	GSM5823491	SRR17654671	Not1 and Not4 inversely determine mRNA solubility that sets the dynamics of co-translational events	ADH1p-TIR1::URA3 leu2 trp1 ura3 not1::NOT1-AID-Myc9-NATMX4	NextSeq 500	HT-5Pseq	yeast	Ascomycota	Saccharomyces cerevisiae	BY4741	fragmented NOT1-AID soluble	YPD soluble fragmented	fivepseq 1.3.5	frg_Not1p_sol
PMID:36803582	2023	Allen G	Collart	frg_Not1p_AI_tot01_SC_SP_CGTGCA_s1	frg_Not1p_AI_tot01_SC_SP	GSM5823492	SRR17654672	Not1 and Not4 inversely determine mRNA solubility that sets the dynamics of co-translational events	ADH1p-TIR1::URA3 leu2 trp1 ura3 not1::NOT1-AID-Myc9-NATMX4	NextSeq 500	HT-5Pseq	yeast	Ascomycota	Saccharomyces cerevisiae	BY4741	fragmented NOT1-AID total	YPD fragmented	fivepseq 1.3.5	frg_Not1p_tot
PMID:36803582	2023	Allen G	Collart	frg_Not1p_AI_tot02_SC_SP_CGTGCA_s1	frg_Not1p_AI_tot02_SC_SP	GSM5823493	SRR17654673	Not1 and Not4 inversely determine mRNA solubility that sets the dynamics of co-translational events	ADH1p-TIR1::URA3 leu2 trp1 ura3 not1::NOT1-AID-Myc9-NATMX4	NextSeq 500	HT-5Pseq	yeast	Ascomycota	Saccharomyces cerevisiae	BY4741	fragmented NOT1-AID total	YPD fragmented	fivepseq 1.3.5	frg_Not1p_tot
PMID:36803582	2023	Allen G	Collart	frg_Not1p_AI_tot03_SC_SP_CTACAC_s1	frg_Not1p_AI_tot03_SC_SP	GSM5823494	SRR17654674	Not1 and Not4 inversely determine mRNA solubility that sets the dynamics of co-translational events	ADH1p-TIR1::URA3 leu2 trp1 ura3 not1::NOT1-AID-Myc9-NATMX4	NextSeq 500	HT-5Pseq	yeast	Ascomycota	Saccharomyces cerevisiae	BY4741	fragmented NOT1-AID total	YPD fragmented	fivepseq 1.3.5	frg_Not1p_tot
PMID:36803582	2023	Allen G	Collart	frg_Not4p_AI_sol01_SC_SP_ACGCTG_s1	frg_Not4p_AI_sol01_SC_SP	GSM5823495	SRR17654675	Not1 and Not4 inversely determine mRNA solubility that sets the dynamics of co-translational events	ADH1p-TIR1::URA3 leu2 trp1 ura3 not4::NOT4-AID-Myc9-NATMX4	NextSeq 500	HT-5Pseq	yeast	Ascomycota	Saccharomyces cerevisiae	BY4741	NOT4-AID soluble fragmented	YPD soluble fragmented	fivepseq 1.3.5	frg_Not4p_sol
PMID:36803582	2023	Allen G	Collart	frg_Not4p_AI_sol02_SC_SP_GTGATC_s1	frg_Not4p_AI_sol02_SC_SP	GSM5823496	SRR17654676	Not1 and Not4 inversely determine mRNA solubility that sets the dynamics of co-translational events	ADH1p-TIR1::URA3 leu2 trp1 ura3 not4::NOT4-AID-Myc9-NATMX4	NextSeq 500	HT-5Pseq	yeast	Ascomycota	Saccharomyces cerevisiae	BY4741	NOT4-AID soluble fragmented	YPD soluble fragmented	fivepseq 1.3.5	frg_Not4p_sol
PMID:36803582	2023	Allen G	Collart	frg_Not4p_AI_sol03_SC_SP_ACTGGT_s1	frg_Not4p_AI_sol03_SC_SP	GSM5823497	SRR17654677	Not1 and Not4 inversely determine mRNA solubility that sets the dynamics of co-translational events	ADH1p-TIR1::URA3 leu2 trp1 ura3 not4::NOT4-AID-Myc9-NATMX4	NextSeq 500	HT-5Pseq	yeast	Ascomycota	Saccharomyces cerevisiae	BY4741	NOT4-AID soluble fragmented	YPD soluble fragmented	fivepseq 1.3.5	frg_Not4p_sol
PMID:33330942	2020	Rodriguez-Galan	de la Cruz J	W303_rep1	HT-5Pseq in wildtype W303 replicate 1	GSM4587137	SRR11906947	A functional connection between translation elongation and protein folding at the ribosome exit tunnel in Saccharomyces cerevisiae	MAT alpha ade2-1 his3-11,15 leu2-3,112 trp1-1 ura3-1	NextSeq 500	HT-5Pseq	yeast	Ascomycota	Saccharomyces cerevisiae	W303-1B	wildtype	YPD	fivepseq 1.3.5	W303_rep1-3
PMID:33330942	2020	Rodriguez-Galan	de la Cruz J	W303_rep2	HT-5Pseq in wildtype W303 replicate 2	GSM4587138	SRR11906948	A functional connection between translation elongation and protein folding at the ribosome exit tunnel in Saccharomyces cerevisiae	MAT alpha ade2-1 his3-11,15 leu2-3,112 trp1-1 ura3-1	NextSeq 500	HT-5Pseq	yeast	Ascomycota	Saccharomyces cerevisiae	W303-1B	wildtype	YPD	fivepseq 1.3.5	W303_rep1-3
PMID:33330942	2020	Rodriguez-Galan	de la Cruz J	W303_rep3	HT-5Pseq in wildtype W303 replicate 3	GSM4587139	SRR11906949	A functional connection between translation elongation and protein folding at the ribosome exit tunnel in Saccharomyces cerevisiae	MAT alpha ade2-1 his3-11,15 leu2-3,112 trp1-1 ura3-1	NextSeq 500	HT-5Pseq	yeast	Ascomycota	Saccharomyces cerevisiae	W303-1B	wildtype	YPD	fivepseq 1.3.5	W303_rep1-3
PMID:33330942	2020	Rodriguez-Galan	de la Cruz J	∆zuo1_rep1	HT-5Pseq in ∆zuo1 mutant replicate 1	GSM4587140	SRR11906950	A functional connection between translation elongation and protein folding at the ribosome exit tunnel in Saccharomyces cerevisiae	As W303-1B but zuo1::HIS3MX6	NextSeq 500	HT-5Pseq	yeast	Ascomycota	Saccharomyces cerevisiae	YDK156-1C	∆zuo1	YPD	fivepseq 1.3.5	∆zuo1_rep1-3
PMID:33330942	2020	Rodriguez-Galan	de la Cruz J	∆zuo1_rep2	HT-5Pseq in ∆zuo1 mutant replicate 2	GSM4587141	SRR11906951	A functional connection between translation elongation and protein folding at the ribosome exit tunnel in Saccharomyces cerevisiae	As W303-1B but zuo1::HIS3MX6	NextSeq 500	HT-5Pseq	yeast	Ascomycota	Saccharomyces cerevisiae	YDK156-1C	∆zuo1	YPD	fivepseq 1.3.5	∆zuo1_rep1-3
PMID:33330942	2020	Rodriguez-Galan	de la Cruz J	∆zuo1_rep3	HT-5Pseq in ∆zuo1 mutant replicate 3	GSM4587142	SRR11906952	A functional connection between translation elongation and protein folding at the ribosome exit tunnel in Saccharomyces cerevisiae	As W303-1B but zuo1::HIS3MX6	NextSeq 500	HT-5Pseq	yeast	Ascomycota	Saccharomyces cerevisiae	YDK156-1C	∆zuo1	YPD	fivepseq 1.3.5	∆zuo1_rep1-3
PMID:33330942	2020	Rodriguez-Galan	de la Cruz J	ubi_∆ub3_rep1	HT-5Pseq in ubi ∆ub3 mutant replicate 1	GSM4587143	SRR11906953	A functional connection between translation elongation and protein folding at the ribosome exit tunnel in Saccharomyces cerevisiae	As W303-1B but ubi3<delta>ub-HA::kanMX4	NextSeq 500	HT-5Pseq	yeast	Ascomycota	Saccharomyces cerevisiae	TLY61.A2	∆ubi3	YPD	fivepseq 1.3.5	ubi_∆ub3_rep1-3
PMID:33330942	2020	Rodriguez-Galan	de la Cruz J	ubi_∆ub3_rep2	HT-5Pseq in ubi ∆ub3 mutant replicate 2	GSM4587144	SRR11906954	A functional connection between translation elongation and protein folding at the ribosome exit tunnel in Saccharomyces cerevisiae	As W303-1B but ubi3<delta>ub-HA::kanMX4	NextSeq 500	HT-5Pseq	yeast	Ascomycota	Saccharomyces cerevisiae	TLY61.A2	∆ubi3	YPD	fivepseq 1.3.5	ubi_∆ub3_rep1-3
PMID:33330942	2020	Rodriguez-Galan	de la Cruz J	ubi_∆ub3_rep3	HT-5Pseq in ubi ∆ub3 mutant replicate 3	GSM4587145	SRR11906955	A functional connection between translation elongation and protein folding at the ribosome exit tunnel in Saccharomyces cerevisiae	As W303-1B but ubi3<delta>ub-HA::kanMX4	NextSeq 500	HT-5Pseq	yeast	Ascomycota	Saccharomyces cerevisiae	TLY61.A2	∆ubi3	YPD	fivepseq 1.3.5	ubi_∆ub3_rep1-3
PMID:33330942	2020	Rodriguez-Galan	de la Cruz J	ubi_∆ub3_∆zuo1_rep1	HT-5Pseq in ubi ∆ub3 ∆zuo1 mutant replicate 1	GSM4587146	SRR11906956	A functional connection between translation elongation and protein folding at the ribosome exit tunnel in Saccharomyces cerevisiae	As W303-1B but ubi3<delta>ub-HA::kanMX4 zuo1::HIS3MX6	NextSeq 500	HT-5Pseq	yeast	Ascomycota	Saccharomyces cerevisiae	ORY	∆ubi3 ∆zuo1	YPD	fivepseq 1.3.5	ubi_∆ub3_∆zuo1_rep1-3
PMID:33330942	2020	Rodriguez-Galan	de la Cruz J	ubi_∆ub3_∆zuo1_rep2	HT-5Pseq in ubi ∆ub3 ∆zuo1 mutant replicate 2	GSM4587147	SRR11906957	A functional connection between translation elongation and protein folding at the ribosome exit tunnel in Saccharomyces cerevisiae	As W303-1B but ubi3<delta>ub-HA::kanMX4 zuo1::HIS3MX6	NextSeq 500	HT-5Pseq	yeast	Ascomycota	Saccharomyces cerevisiae	ORY	∆ubi3 ∆zuo1	YPD	fivepseq 1.3.5	ubi_∆ub3_∆zuo1_rep1-3
PMID:33330942	2020	Rodriguez-Galan	de la Cruz J	ubi_∆ub3_∆zuo1_rep3	HT-5Pseq in ubi ∆ub3 ∆zuo1 mutant replicate 3	GSM4587148	SRR11906958	A functional connection between translation elongation and protein folding at the ribosome exit tunnel in Saccharomyces cerevisiae	As W303-1B but ubi3<delta>ub-HA::kanMX4 zuo1::HIS3MX6	NextSeq 500	HT-5Pseq	yeast	Ascomycota	Saccharomyces cerevisiae	ORY	∆ubi3 ∆zuo1	YPD	fivepseq 1.3.5	ubi_∆ub3_∆zuo1_rep1-3
PMID:33330942	2020	Rodriguez-Galan	de la Cruz J	∆ltv1_rep1	HT-5Pseq in ∆ltv1 mutant replicate 1	GSM4587149	SRR11906959	A functional connection between translation elongation and protein folding at the ribosome exit tunnel in Saccharomyces cerevisiae	As W303-1B but MATa ltv1::hphNT1	NextSeq 500	HT-5Pseq	yeast	Ascomycota	Saccharomyces cerevisiae	SMY307	∆ltv1	YPD	fivepseq 1.3.5	∆ltv1_rep1-3
PMID:33330942	2020	Rodriguez-Galan	de la Cruz J	∆ltv1_rep2	HT-5Pseq in ∆ltv1 mutant replicate 2	GSM4587150	SRR11906960	A functional connection between translation elongation and protein folding at the ribosome exit tunnel in Saccharomyces cerevisiae	As W303-1B but MATa ltv1::hphNT1	NextSeq 500	HT-5Pseq	yeast	Ascomycota	Saccharomyces cerevisiae	SMY307	∆ltv1	YPD	fivepseq 1.3.5	∆ltv1_rep1-3
PMID:33330942	2020	Rodriguez-Galan	de la Cruz J	∆ltv1_rep3	HT-5Pseq in ∆ltv1 mutant replicate 3	GSM4587151	SRR11906961	A functional connection between translation elongation and protein folding at the ribosome exit tunnel in Saccharomyces cerevisiae	As W303-1B but MATa ltv1::hphNT1	NextSeq 500	HT-5Pseq	yeast	Ascomycota	Saccharomyces cerevisiae	SMY307	∆ltv1	YPD	fivepseq 1.3.5	∆ltv1_rep1-3
PMID:33330942	2020	Rodriguez-Galan	de la Cruz J	∆s14a_∆s14b_R136A_rep1	HT-5Pseq ∆s14a ∆s14b R136A mutant replicate 1	GSM4587152	SRR11906962	A functional connection between translation elongation and protein folding at the ribosome exit tunnel in Saccharomyces cerevisiae	As W303-1B but MATa rps14A::HIS3MX6 rps14B::natNT2 [YCplac22-rps14A-R136A]	NextSeq 500	HT-5Pseq	yeast	Ascomycota	Saccharomyces cerevisiae	JDY546	∆s14a_∆s14b_R136A	YPD	fivepseq 1.3.5	∆s14a_∆s14b_R136A_rep1-3
PMID:33330942	2020	Rodriguez-Galan	de la Cruz J	∆s14a_∆s14b_R136A_rep2	HT-5Pseq ∆s14a ∆s14b R136A mutant replicate 2	GSM4587153	SRR11906963	A functional connection between translation elongation and protein folding at the ribosome exit tunnel in Saccharomyces cerevisiae	As W303-1B but MATa rps14A::HIS3MX6 rps14B::natNT2 [YCplac22-rps14A-R136A]	NextSeq 500	HT-5Pseq	yeast	Ascomycota	Saccharomyces cerevisiae	JDY546	∆s14a_∆s14b_R136A	YPD	fivepseq 1.3.5	∆s14a_∆s14b_R136A_rep1-3
PMID:33330942	2020	Rodriguez-Galan	de la Cruz J	∆s14a_∆s14b_R136A_rep3	HT-5Pseq ∆s14a ∆s14b R136A mutant replicate 3	GSM4587154	SRR11906964	A functional connection between translation elongation and protein folding at the ribosome exit tunnel in Saccharomyces cerevisiae	As W303-1B but MATa rps14A::HIS3MX6 rps14B::natNT2 [YCplac22-rps14A-R136A]	NextSeq 500	HT-5Pseq	yeast	Ascomycota	Saccharomyces cerevisiae	JDY546	∆s14a_∆s14b_R136A	YPD	fivepseq 1.3.5	∆s14a_∆s14b_R136A_rep1-3
unpublished	2021	Allen	Collart	not4∆_sol01_SC_SP_TAATGT	not4∆_sol01_SC_SP	GSM5135783	SRR13859825	NOT proteins in co-translation decay	MAT[alpha] his3 leu2 ura3 lys2 not4::KanMX	NextSeq 500	HT-5Pseq	yeast	Ascomycota	Saccharomyces cerevisiae	BY4741	∆not4 soluble	YPD soluble	fivepseq 1.3.5	not4∆_sol_rep1-3
unpublished	2021	Allen	Collart	not4∆_sol02_SC_SP_CTACAC	not4∆_sol02_SC_SP	GSM5135784	SRR13859826	NOT proteins in co-translation decay	MAT[alpha] his3 leu2 ura3 lys2 not4::KanMX	NextSeq 500	HT-5Pseq	yeast	Ascomycota	Saccharomyces cerevisiae	BY4741	∆not4 soluble	YPD soluble	fivepseq 1.3.5	not4∆_sol_rep1-3
unpublished	2021	Allen	Collart	not4∆_sol03_SC_SP_GACTAG	not4∆_sol03_SC_SP	GSM5135785	SRR13859827	NOT proteins in co-translation decay	MAT[alpha] his3 leu2 ura3 lys2 not4::KanMX	NextSeq 500	HT-5Pseq	yeast	Ascomycota	Saccharomyces cerevisiae	BY4741	∆not4 soluble	YPD soluble	fivepseq 1.3.5	not4∆_sol_rep1-3
unpublished	2021	Allen	Collart	not4∆_tot01_SC_SP_GTGATC	not4∆_tot01_SC_SP	GSM5135786	SRR13859828	NOT proteins in co-translation decay	MAT[alpha] his3 leu2 ura3 lys2 not4::KanMX	NextSeq 500	HT-5Pseq	yeast	Ascomycota	Saccharomyces cerevisiae	BY4741	∆not4	YPD	fivepseq 1.3.5	not4∆_tot_rep1-3
unpublished	2021	Allen	Collart	not4∆_tot02_SC_SP_ACTGGT	not4∆_tot02_SC_SP	GSM5135787	SRR13859829	NOT proteins in co-translation decay	MAT[alpha] his3 leu2 ura3 lys2 not4::KanMX	NextSeq 500	HT-5Pseq	yeast	Ascomycota	Saccharomyces cerevisiae	BY4741	∆not4	YPD	fivepseq 1.3.5	not4∆_tot_rep1-3
unpublished	2021	Allen	Collart	not4∆_tot03_SC_SP_CGTGCA	not4∆_tot03_SC_SP	GSM5135788	SRR13859830	NOT proteins in co-translation decay	MAT[alpha] his3 leu2 ura3 lys2 not4::KanMX	NextSeq 500	HT-5Pseq	yeast	Ascomycota	Saccharomyces cerevisiae	BY4741	∆not4	YPD	fivepseq 1.3.5	not4∆_tot_rep1-3
unpublished	2021	Allen	Collart	not5∆_sol01_SC_SP_CTACAC	not5∆_sol01_SC_SP	GSM5135789	SRR13859831	NOT proteins in co-translation decay	MAT[alpha] his3 leu2 ura3 lys2 not5::KanMX	NextSeq 500	HT-5Pseq	yeast	Ascomycota	Saccharomyces cerevisiae	BY4741	∆not5 soluble	YPD soluble	fivepseq 1.3.5	not5∆_sol_rep1-3
unpublished	2021	Allen	Collart	not5∆_sol02_SC_SP_GACTAG	not5∆_sol02_SC_SP	GSM5135790	SRR13859832	NOT proteins in co-translation decay	MAT[alpha] his3 leu2 ura3 lys2 not5::KanMX	NextSeq 500	HT-5Pseq	yeast	Ascomycota	Saccharomyces cerevisiae	BY4741	∆not5 soluble	YPD soluble	fivepseq 1.3.5	not5∆_sol_rep1-3
unpublished	2021	Allen	Collart	not5∆_sol03_SC_SP_ACGCTG	not5∆_sol03_SC_SP	GSM5135791	SRR13859833	NOT proteins in co-translation decay	MAT[alpha] his3 leu2 ura3 lys2 not5::KanMX	NextSeq 500	HT-5Pseq	yeast	Ascomycota	Saccharomyces cerevisiae	BY4741	∆not5 soluble	YPD soluble	fivepseq 1.3.5	not5∆_sol_rep1-3
unpublished	2021	Allen	Collart	not5∆_tot01_SC_SP_ACTGGT	not5∆_tot01_SC_SP	GSM5135792	SRR13859834	NOT proteins in co-translation decay	MAT[alpha] his3 leu2 ura3 lys2 not5::KanMX	NextSeq 500	HT-5Pseq	yeast	Ascomycota	Saccharomyces cerevisiae	BY4741	∆not5	YPD	fivepseq 1.3.5	not5∆_tot_rep1-3
unpublished	2021	Allen	Collart	not5∆_tot02_SC_SP_CGTGCA	not5∆_tot02_SC_SP	GSM5135793	SRR13859835	NOT proteins in co-translation decay	MAT[alpha] his3 leu2 ura3 lys2 not5::KanMX	NextSeq 500	HT-5Pseq	yeast	Ascomycota	Saccharomyces cerevisiae	BY4741	∆not5	YPD	fivepseq 1.3.5	not5∆_tot_rep1-3
unpublished	2021	Allen	Collart	not5∆_tot03_SC_SP_TAATGT	not5∆_tot03_SC_SP	GSM5135794	SRR13859836	NOT proteins in co-translation decay	MAT[alpha] his3 leu2 ura3 lys2 not5::KanMX	NextSeq 500	HT-5Pseq	yeast	Ascomycota	Saccharomyces cerevisiae	BY4741	∆not5	YPD	fivepseq 1.3.5	not5∆_tot_rep1-3
unpublished	2021	Allen	Collart	Wt_sol01_SC_SP_CGTGCA	Wt_sol01_SC_SP	GSM5135795	SRR13859837	NOT proteins in co-translation decay	MAT[alpha] his3 leu2 ura3 lys2	NextSeq 500	HT-5Pseq	yeast	Ascomycota	Saccharomyces cerevisiae	BY4741	wildtype soluble	YPD soluble	fivepseq 1.3.5	Wt_sol_rep1-3
unpublished	2021	Allen	Collart	Wt_sol02_SC_SP_TAATGT	Wt_sol02_SC_SP	GSM5135796	SRR13859838	NOT proteins in co-translation decay	MAT[alpha] his3 leu2 ura3 lys2	NextSeq 500	HT-5Pseq	yeast	Ascomycota	Saccharomyces cerevisiae	BY4741	wildtype soluble	YPD soluble	fivepseq 1.3.5	Wt_sol_rep1-3
unpublished	2021	Allen	Collart	Wt_sol03_SC_SP_CTACAC	Wt_sol03_SC_SP	GSM5135797	SRR13859839	NOT proteins in co-translation decay	MAT[alpha] his3 leu2 ura3 lys2	NextSeq 500	HT-5Pseq	yeast	Ascomycota	Saccharomyces cerevisiae	BY4741	wildtype soluble	YPD soluble	fivepseq 1.3.5	Wt_sol_rep1-3
unpublished	2021	Allen	Collart	Wt_tot01_SC_SP_ACGCTG	Wt_tot01_SC_SP	GSM5135798	SRR13859840	NOT proteins in co-translation decay	MAT[alpha] his3 leu2 ura3 lys2	NextSeq 500	HT-5Pseq	yeast	Ascomycota	Saccharomyces cerevisiae	BY4741	wildtype	YPD	fivepseq 1.3.5	Wt_tot_rep1-3
unpublished	2021	Allen	Collart	Wt_tot02_SC_SP_GTGATC	Wt_tot02_SC_SP	GSM5135799	SRR13859841	NOT proteins in co-translation decay	MAT[alpha] his3 leu2 ura3 lys2	NextSeq 500	HT-5Pseq	yeast	Ascomycota	Saccharomyces cerevisiae	BY4741	wildtype	YPD	fivepseq 1.3.5	Wt_tot_rep1-3
unpublished	2021	Allen	Collart	Wt_tot03_SC_SP_ACTGGT	Wt_tot03_SC_SP	GSM5135800	SRR13859842	NOT proteins in co-translation decay	MAT[alpha] his3 leu2 ura3 lys2	NextSeq 500	HT-5Pseq	yeast	Ascomycota	Saccharomyces cerevisiae	BY4741	wildtype	YPD	fivepseq 1.3.5	Wt_tot_rep1-3
unpublished	2021	Allen	Collart	Not1p_AI_sol01_SC_SP_ACGCTG	Not1p_AI_sol01_SC_SP	GSM5135801	SRR13859843	NOT proteins in co-translation decay	ADH1p-TIR1::URA3 leu2 trp1 ura3 not1::NOT1-AID-Myc9-NATMX4	NextSeq 500	HT-5Pseq	yeast	Ascomycota	Saccharomyces cerevisiae	BY4741	NOT1-AID soluble	YPD soluble	fivepseq 1.3.5	Not1p_AI_sol_rep1-3
unpublished	2021	Allen	Collart	Not1p_AI_sol02_SC_SP_GTGATC	Not1p_AI_sol02_SC_SP	GSM5135802	SRR13859844	NOT proteins in co-translation decay	ADH1p-TIR1::URA3 leu2 trp1 ura3 not1::NOT1-AID-Myc9-NATMX4	NextSeq 500	HT-5Pseq	yeast	Ascomycota	Saccharomyces cerevisiae	BY4741	NOT1-AID soluble	YPD soluble	fivepseq 1.3.5	Not1p_AI_sol_rep1-3
unpublished	2021	Allen	Collart	Not1p_AI_sol03_SC_SP_ACTGGT	Not1p_AI_sol03_SC_SP	GSM5135803	SRR13859845	NOT proteins in co-translation decay	ADH1p-TIR1::URA3 leu2 trp1 ura3 not1::NOT1-AID-Myc9-NATMX4	NextSeq 500	HT-5Pseq	yeast	Ascomycota	Saccharomyces cerevisiae	BY4741	NOT1-AID soluble	YPD soluble	fivepseq 1.3.5	Not1p_AI_sol_rep1-3
unpublished	2021	Allen	Collart	Not1p_AI_tot01_SC_SP_TAATGT	Not1p_AI_tot01_SC_SP	GSM5135804	SRR13859846	NOT proteins in co-translation decay	ADH1p-TIR1::URA3 leu2 trp1 ura3 not1::NOT1-AID-Myc9-NATMX4	NextSeq 500	HT-5Pseq	yeast	Ascomycota	Saccharomyces cerevisiae	BY4741	NOT1-AID total	YPD	fivepseq 1.3.5	Not1p_AI_tot_rep1-3
unpublished	2021	Allen	Collart	Not1p_AI_tot02_SC_SP_CTACAC	Not1p_AI_tot02_SC_SP	GSM5135805	SRR13859847	NOT proteins in co-translation decay	ADH1p-TIR1::URA3 leu2 trp1 ura3 not1::NOT1-AID-Myc9-NATMX4	NextSeq 500	HT-5Pseq	yeast	Ascomycota	Saccharomyces cerevisiae	BY4741	NOT1-AID total	YPD	fivepseq 1.3.5	Not1p_AI_tot_rep1-3
unpublished	2021	Allen	Collart	Not1p_AI_tot03_SC_SP_GACTAG	Not1p_AI_tot03_SC_SP	GSM5135806	SRR13859848	NOT proteins in co-translation decay	ADH1p-TIR1::URA3 leu2 trp1 ura3 not1::NOT1-AID-Myc9-NATMX4	NextSeq 500	HT-5Pseq	yeast	Ascomycota	Saccharomyces cerevisiae	BY4741	NOT1-AID total	YPD	fivepseq 1.3.5	Not1p_AI_tot_rep1-3
unpublished	2021	Allen	Collart	Wt_AI_sol01_SC_SP_GACTAG	Wt_AI_sol01_SC_SP	GSM5135807	SRR13859849	NOT proteins in co-translation decay	ADH1p-TIR1::URA3 leu2 trp1 ura3	NextSeq 500	HT-5Pseq	yeast	Ascomycota	Saccharomyces cerevisiae	BY4741	wildtype soluble	YPD soluble	fivepseq 1.3.5	Wt_AI_sol_rep1-3
unpublished	2021	Allen	Collart	Wt_AI_sol02_SC_SP_ACGCTG	Wt_AI_sol02_SC_SP	GSM5135808	SRR13859850	NOT proteins in co-translation decay	ADH1p-TIR1::URA3 leu2 trp1 ura3	NextSeq 500	HT-5Pseq	yeast	Ascomycota	Saccharomyces cerevisiae	BY4741	wildtype soluble	YPD soluble	fivepseq 1.3.5	Wt_AI_sol_rep1-3
unpublished	2021	Allen	Collart	Wt_AI_sol03_SC_SP_GTGATC	Wt_AI_sol03_SC_SP	GSM5135809	SRR13859851	NOT proteins in co-translation decay	ADH1p-TIR1::URA3 leu2 trp1 ura3	NextSeq 500	HT-5Pseq	yeast	Ascomycota	Saccharomyces cerevisiae	BY4741	wildtype soluble	YPD soluble	fivepseq 1.3.5	Wt_AI_sol_rep1-3
unpublished	2021	Allen	Collart	Wt_AI_tot01_SC_SP_CGTGCA	Wt_AI_tot01_SC_SP	GSM5135810	SRR13859852	NOT proteins in co-translation decay	ADH1p-TIR1::URA3 leu2 trp1 ura3	NextSeq 500	HT-5Pseq	yeast	Ascomycota	Saccharomyces cerevisiae	BY4741	wildtype	YPD	fivepseq 1.3.5	Wt_AI_tot_rep1-3
unpublished	2021	Allen	Collart	Wt_AI_tot02_SC_SP_TAATGT	Wt_AI_tot02_SC_SP	GSM5135811	SRR13859853	NOT proteins in co-translation decay	ADH1p-TIR1::URA3 leu2 trp1 ura3	NextSeq 500	HT-5Pseq	yeast	Ascomycota	Saccharomyces cerevisiae	BY4741	wildtype	YPD	fivepseq 1.3.5	Wt_AI_tot_rep1-3
unpublished	2021	Allen	Collart	Wt_AI_tot03_SC_SP_CTACAC	Wt_AI_tot03_SC_SP	GSM5135812	SRR13859854	NOT proteins in co-translation decay	ADH1p-TIR1::URA3 leu2 trp1 ura3	NextSeq 500	HT-5Pseq	yeast	Ascomycota	Saccharomyces cerevisiae	BY4741	wildtype	YPD	fivepseq 1.3.5	Wt_AI_tot_rep1-3
PMID: 31740578	2019	Wei	Pelechano	CHX_set2_rep2_combined	Cycloheximide treatment	GSM3680768	SRR8757009, SRR8757010, SRR8757011, SRR8757012	Effect of cycloheximide in the co-translation mRNA degradation pattern in set2D and rrp6D strains	set2[delta]::KanMX	NextSeq 500	5Pseq	yeast	Ascomycota	Saccharomyces cerevisiae	BY4741	∆set2 cycloheximide	cycloheximide	fivepseq 1.3.5	CHX_set2_rep2
PMID: 31740578	2019	Wei	Pelechano	CHX_rrp6_rep1_combined	Cycloheximide treatment	GSM3680769	SRR8757013, SRR8757014, SRR8757015, SRR8757016	Effect of cycloheximide in the co-translation mRNA degradation pattern in set2D and rrp6D strains	rrp6[delta]::KanMX	NextSeq 500	5Pseq	yeast	Ascomycota	Saccharomyces cerevisiae	BY4741	∆rrp6 cycloheximide	cycloheximide	fivepseq 1.3.5	CHX_rrp6_rep1-2
PMID: 31740578	2019	Wei	Pelechano	CHX_rrp6_rep2_combined	Cycloheximide treatment	GSM3680770	SRR8757017, SRR8757018, SRR8757019, SRR8757020	Effect of cycloheximide in the co-translation mRNA degradation pattern in set2D and rrp6D strains	rrp6[delta]::KanMX	NextSeq 500	5Pseq	yeast	Ascomycota	Saccharomyces cerevisiae	BY4741	∆rrp6 cycloheximide	cycloheximide	fivepseq 1.3.5	CHX_rrp6_rep1-2
PMID: 31740578	2019	Wei	Pelechano	CHX_BY4741_rep1_combined	Cycloheximide treatment	GSM3680765	SRR8756997, SRR8756998, SRR8756999, SRR8757000	Effect of cycloheximide in the co-translation mRNA degradation pattern in set2D and rrp6D strains	MATa his3[delta]1 leu2[delta]0 met15[delta]0 ura3[delta]0	NextSeq 500	5Pseq	yeast	Ascomycota	Saccharomyces cerevisiae	BY4741	cycloheximide	cycloheximide	fivepseq 1.3.5	CHX_BY4741_rep1-2
PMID: 31740578	2019	Wei	Pelechano	CHX_BY4741_rep2_combined	Cycloheximide treatment	GSM3680766	SRR8757001, SRR8757002, SRR8757003, SRR8757004	Effect of cycloheximide in the co-translation mRNA degradation pattern in set2D and rrp6D strains	MATa his3[delta]1 leu2[delta]0 met15[delta]0 ura3[delta]0	NextSeq 500	5Pseq	yeast	Ascomycota	Saccharomyces cerevisiae	BY4741	cycloheximide	cycloheximide	fivepseq 1.3.5	CHX_BY4741_rep1-2
PMID: 31740578	2019	Wei	Pelechano	BY4741_YPD_rep2	ypd control	GSM3680772	SRR8757022	Effect of cycloheximide in the co-translation mRNA degradation pattern in set2D and rrp6D strains	MATa his3[delta]1 leu2[delta]0 met15[delta]0 ura3[delta]0	NextSeq 500	5Pseq	yeast	Ascomycota	Saccharomyces cerevisiae	BY4741	wildtype	YPD	fivepseq 1.3.5	BY4741_YPD_rep1-2
PMID: 31740578	2019	Wei	Pelechano	BY4741_YPD_rep1	ypd control	GSM3680771	SRR8757021	Effect of cycloheximide in the co-translation mRNA degradation pattern in set2D and rrp6D strains	MATa his3[delta]1 leu2[delta]0 met15[delta]0 ura3[delta]0	NextSeq 500	5Pseq	yeast	Ascomycota	Saccharomyces cerevisiae	BY4741	wildtype	YPD	fivepseq 1.3.5	BY4741_YPD_rep1-2
PMID: 33330942	2020	Rodriguez-Galan	Pelechano	RPL3_rep1_s11	wt1	GSM3154221	SRR7216168	Study of ribosome dynamics of rpl3[W255C] and its interactions with ribosome-associated chaperones	rpl3::kanMX4 [pLCGTA-RPL3] [YCplac22-RPL3]	HiSeq 2000	5Pseq	yeast	Ascomycota	Saccharomyces cerevisiae	JDY1201	wildtype YPGal	YPGal	fivepseq 1.3.5	rpl3_wt_rep1-2
PMID: 33330942	2020	Rodriguez-Galan	Pelechano	RPL3_rep2_s11	wt2	GSM3154222	SRR7216169	Study of ribosome dynamics of rpl3[W255C] and its interactions with ribosome-associated chaperones	rpl3::kanMX4 [pLCGTA-RPL3] [YCplac22-RPL3]	HiSeq 2000	5Pseq	yeast	Ascomycota	Saccharomyces cerevisiae	JDY1201	wildtype YPGal	YPGal	fivepseq 1.3.5	rpl3_wt_rep1-2
PMID: 33330942	2020	Rodriguez-Galan	Pelechano	rpl3[W255C]_rep1_s11	rpl1	GSM3154223	SRR7216170	Study of ribosome dynamics of rpl3[W255C] and its interactions with ribosome-associated chaperones	rpl3::kanMX4 [pLCGTA-RPL3] [YCplac22-rpl3-W255C]	HiSeq 2000	5Pseq	yeast	Ascomycota	Saccharomyces cerevisiae	JDY1201	rpl3[W255C] YPGal	YPGal	fivepseq 1.3.5	rpl3[W255C]_rep1-2
PMID: 33330942	2020	Rodriguez-Galan	Pelechano	rpl3[W255C]_rep2_s11	rpl2	GSM3154224	SRR7216171	Study of ribosome dynamics of rpl3[W255C] and its interactions with ribosome-associated chaperones	rpl3::kanMX4 [pLCGTA-RPL3] [YCplac22-rpl3-W255C]	HiSeq 2000	5Pseq	yeast	Ascomycota	Saccharomyces cerevisiae	JDY1201	rpl3[W255C] YPGal	YPGal	fivepseq 1.3.5	rpl3[W255C]_rep1-2
PMID: 33330942	2020	Rodriguez-Galan	Pelechano	zuo1∆_rep1_s11	zuo1	GSM3154225	SRR7216172	Study of ribosome dynamics of rpl3[W255C] and its interactions with ribosome-associated chaperones	zuo1::HIS3MX6 rpl3::kanMX4 [pLCGTA-RPL3] [YCplac22-RPL3]	HiSeq 2000	5Pseq	yeast	Ascomycota	Saccharomyces cerevisiae	JDY1201	∆zuo1 YPGal	YPGal	fivepseq 1.3.5	zuo1∆_rep1-2
PMID: 33330942	2020	Rodriguez-Galan	Pelechano	zuo1∆_rep2_s11	zuo2	GSM3154226	SRR7216173	Study of ribosome dynamics of rpl3[W255C] and its interactions with ribosome-associated chaperones	zuo1::HIS3MX6 rpl3::kanMX4 [pLCGTA-RPL3] [YCplac22-RPL3]	HiSeq 2000	5Pseq	yeast	Ascomycota	Saccharomyces cerevisiae	JDY1201	∆zuo1 YPGal	YPGal	fivepseq 1.3.5	zuo1∆_rep1-2
PMID: 33330942	2020	Rodriguez-Galan	Pelechano	rpl3[W255C]zuo1∆_rep1_s11	rplzuo1	GSM3154227	SRR7216174	Study of ribosome dynamics of rpl3[W255C] and its interactions with ribosome-associated chaperones	zuo1::HIS3MX6 rpl3::kanMX4 [pLCGTA-RPL3] [YCplac22-rpl3-W255C]	HiSeq 2000	5Pseq	yeast	Ascomycota	Saccharomyces cerevisiae	JDY1201	rpl3[W255C] ∆zuo1 YPGal	YPGal	fivepseq 1.3.5	rpl3[W255C]zuo1∆_rep1-2
PMID: 33330942	2020	Rodriguez-Galan	Pelechano	rpl3[W255C]zuo1∆_rep2_s11	rplzuo2	GSM3154228	SRR7216175	Study of ribosome dynamics of rpl3[W255C] and its interactions with ribosome-associated chaperones	zuo1::HIS3MX6 rpl3::kanMX4 [pLCGTA-RPL3] [YCplac22-rpl3-W255C]	HiSeq 2000	5Pseq	yeast	Ascomycota	Saccharomyces cerevisiae	JDY1201	rpl3[W255C] ∆zuo1 YPGal	YPGal	fivepseq 1.3.5	rpl3[W255C]zuo1∆_rep1-2
PMID: 33330942	2020	Rodriguez-Galan	Pelechano	ssz1∆_rep1_s11	ssz1	GSM3154229	SRR7216176	Study of ribosome dynamics of rpl3[W255C] and its interactions with ribosome-associated chaperones	ssz1::HIS3MX6 rpl3::kanMX4 [pLCGTA-RPL3] [YCplac22-RPL3]	HiSeq 2000	5Pseq	yeast	Ascomycota	Saccharomyces cerevisiae	JDY1201	∆ssz1	YPGal	fivepseq 1.3.5	ssz1∆_rep1-2
PMID: 33330942	2020	Rodriguez-Galan	Pelechano	ssz1∆_rep2_s11	ssz2	GSM3154230	SRR7216177	Study of ribosome dynamics of rpl3[W255C] and its interactions with ribosome-associated chaperones	ssz1::HIS3MX6 rpl3::kanMX4 [pLCGTA-RPL3] [YCplac22-RPL3]	HiSeq 2000	5Pseq	yeast	Ascomycota	Saccharomyces cerevisiae	JDY1201	∆ssz1	YPGal	fivepseq 1.3.5	ssz1∆_rep1-2
PMID: 33330942	2020	Rodriguez-Galan	Pelechano	rpl3[W255C]ssz1∆_rep1_s11	rplssz1	GSM3154231	SRR7216178	Study of ribosome dynamics of rpl3[W255C] and its interactions with ribosome-associated chaperones	ssz1::HIS3MX6 rpl3::kanMX4 [pLCGTA-RPL3] [YCplac22-rpl3-W255C]	HiSeq 2000	5Pseq	yeast	Ascomycota	Saccharomyces cerevisiae	JDY1201	rpl3[W255C] ∆ssz1 YPGal	YPGal	fivepseq 1.3.5	rpl3[W255C]ssz1∆_rep1-2
PMID: 33330942	2020	Rodriguez-Galan	Pelechano	rpl3[W255C]ssz1∆_rep2_s11	rplssz2	GSM3154232	SRR7216179	Study of ribosome dynamics of rpl3[W255C] and its interactions with ribosome-associated chaperones	ssz1::HIS3MX6 rpl3::kanMX4 [pLCGTA-RPL3] [YCplac22-rpl3-W255C]	HiSeq 2000	5Pseq	yeast	Ascomycota	Saccharomyces cerevisiae	JDY1201	rpl3[W255C] ∆ssz1 YPGal	YPGal	fivepseq 1.3.5	rpl3[W255C]ssz1∆_rep1-2
PMID: 31740578	2019	Wei	Pelechano	BY4741_wt_rep1_s12	BY4741_wt_rep1	GSM3346536	SRR7721041	Detection of cryptic start codons in set2D by 5PSeq	MATa his3delta1 leu2delta0 met15delta0 ura3delta0	NextSeq 500	5Pseq	yeast	Ascomycota	Saccharomyces cerevisiae	BY4741	wildtype	YPD	fivepseq 1.3.5	wt_set2d_rep1-2
PMID: 31740578	2019	Wei	Pelechano	BY4741_wt_rep2_s12	BY4741_wt_rep2	GSM3346537	SRR7721042	Detection of cryptic start codons in set2D by 5PSeq	MATa his3delta1 leu2delta0 met15delta0 ura3delta0	NextSeq 500	5Pseq	yeast	Ascomycota	Saccharomyces cerevisiae	BY4741	wildtype	YPD	fivepseq 1.3.5	wt_set2d_rep1-2
PMID: 31740578	2019	Wei	Pelechano	set2∆_rep1_s12	set2∆_rep1	GSM3346538	SRR7721043	Detection of cryptic start codons in set2D by 5PSeq	set2delta::KanMX	NextSeq 500	5Pseq	yeast	Ascomycota	Saccharomyces cerevisiae	BY4741	∆set2	YPD	fivepseq 1.3.5	set2d_rep1-2
PMID: 31740578	2019	Wei	Pelechano	set2∆_rep2_s12	set2∆_rep2	GSM3346539	SRR7721044	Detection of cryptic start codons in set2D by 5PSeq	set2delta::KanMX	NextSeq 500	5Pseq	yeast	Ascomycota	Saccharomyces cerevisiae	BY4741	∆set2	YPD	fivepseq 1.3.5	set2d_rep1-2
PMID: 31740578	2019	Wei	Pelechano	rrp6∆_rep1_s13	rrp6∆_rep1	GSM3359405	SRR7762663	Detection of cryptic unstable transcripts associated with ribosomes in yeast	rrp6[delta]::KanMX	NextSeq 500	5Pseq	yeast	Ascomycota	Saccharomyces cerevisiae	BY4741	∆rrp6	YPD	fivepseq 1.3.5	rrp6_rep1-2
PMID: 31740578	2019	Wei	Pelechano	rrp6∆_rep2_s13	rrp6∆_rep2	GSM3359406	SRR7762664	Detection of cryptic unstable transcripts associated with ribosomes in yeast	rrp6[delta]::KanMX	NextSeq 500	5Pseq	yeast	Ascomycota	Saccharomyces cerevisiae	BY4741	∆rrp6	YPD	fivepseq 1.3.5	rrp6_rep1-2
PMID: 31740578	2019	Wei	Pelechano	rrp6_polysome_rep1_s13	rrp6_polysome_rep1	GSM3359407	SRR7762665	Detection of cryptic unstable transcripts associated with ribosomes in yeast	rrp6[delta]::KanMX	HiSeq 2000	5Pseq	yeast	Ascomycota	Saccharomyces cerevisiae	BY4741	∆rrp6 polysome	YPD	fivepseq 1.3.5	rrp6_polysome_rep1-2
PMID: 31740578	2019	Wei	Pelechano	rrp6_polysome_rep2_s13	rrp6_polysome_rep2	GSM3359408	SRR7762666	Detection of cryptic unstable transcripts associated with ribosomes in yeast	rrp6[delta]::KanMX	HiSeq 2000	5Pseq	yeast	Ascomycota	Saccharomyces cerevisiae	BY4741	∆rrp6 polysome	YPD	fivepseq 1.3.5	rrp6_polysome_rep1-2
PMID: 31740578	2019	Wei	Pelechano	rrp6_total_rep1_s13	rrp6_total_rep1	GSM3359409	SRR7762667	Detection of cryptic unstable transcripts associated with ribosomes in yeast	rrp6[delta]::KanMX	HiSeq 2000	5Pseq	yeast	Ascomycota	Saccharomyces cerevisiae	BY4741	∆rrp6 total	YPD	fivepseq 1.3.5	rrp6_total_rep1-2
PMID: 31740578	2019	Wei	Pelechano	rrp6_total_rep2_s13	rrp6_total_rep2	GSM3359410	SRR7762668	Detection of cryptic unstable transcripts associated with ribosomes in yeast	rrp6[delta]::KanMX	HiSeq 2000	5Pseq	yeast	Ascomycota	Saccharomyces cerevisiae	BY4741	∆rrp6 total	YPD	fivepseq 1.3.5	rrp6_total_rep1-2
PMID: 30059503	2018	Garre	Pelechano	lsm1_t0_rep1_s14	lsm1_t0_rep1	GSM2863248	SRR6314748, SRR6314749, SRR6314750, SRR6314751	Study of ribosome dynamics after osmotic stress in Lsm1 and Pat1 deletions	lsm1 (BY4741; MATa; ura3delta_0; leu2delta_0; his3delta_1; met15delta_0; YJL124c::kanMX4)	NextSeq 500	5Pseq	yeast	Ascomycota	Saccharomyces cerevisiae	BY4741	∆lsm1 CSM	CSM	fivepseq 1.3.5	lsm1_t0_rep1-3
PMID: 30059503	2018	Garre	Pelechano	lsm1_t0_rep2_s14	lsm1_t0_rep2	GSM2863249	SRR6314752, SRR6314753, SRR6314754, SRR6314755	Study of ribosome dynamics after osmotic stress in Lsm1 and Pat1 deletions	lsm1 (BY4741; MATa; ura3delta_0; leu2delta_0; his3delta_1; met15delta_0; YJL124c::kanMX4)	NextSeq 500	5Pseq	yeast	Ascomycota	Saccharomyces cerevisiae	BY4741	∆lsm1 CSM	CSM	fivepseq 1.3.5	lsm1_t0_rep1-3
PMID: 30059503	2018	Garre	Pelechano	lsm1_t0_rep3_s14	lsm1_t0_rep3	GSM2863250	SRR6314756, SRR6314757, SRR6314758, SRR6314759	Study of ribosome dynamics after osmotic stress in Lsm1 and Pat1 deletions	lsm1 (BY4741; MATa; ura3delta_0; leu2delta_0; his3delta_1; met15delta_0; YJL124c::kanMX4)	NextSeq 500	5Pseq	yeast	Ascomycota	Saccharomyces cerevisiae	BY4741	∆lsm1 CSM	CSM	fivepseq 1.3.5	lsm1_t0_rep1-3
PMID: 30059503	2018	Garre	Pelechano	lsm1_t30_rep1_s14	lsm1_t30_rep1	GSM2863251	SRR6314760, SRR6314761, SRR6314762, SRR6314763	Study of ribosome dynamics after osmotic stress in Lsm1 and Pat1 deletions	lsm1 (BY4741; MATa; ura3delta_0; leu2delta_0; his3delta_1; met15delta_0; YJL124c::kanMX4)	NextSeq 500	5Pseq	yeast	Ascomycota	Saccharomyces cerevisiae	BY4741	∆lsm1 CSM KCl	CSM 0.6M KCl 30min	fivepseq 1.3.5	lsm1_t30_rep1-3
PMID: 30059503	2018	Garre	Pelechano	lsm1_t30_rep2_s14	lsm1_t30_rep2	GSM2863252	SRR6314764, SRR6314765, SRR6314766, SRR6314767	Study of ribosome dynamics after osmotic stress in Lsm1 and Pat1 deletions	lsm1 (BY4741; MATa; ura3delta_0; leu2delta_0; his3delta_1; met15delta_0; YJL124c::kanMX4)	NextSeq 500	5Pseq	yeast	Ascomycota	Saccharomyces cerevisiae	BY4741	∆lsm1 CSM KCl	CSM 0.6M KCl 30min	fivepseq 1.3.5	lsm1_t30_rep1-3
PMID: 30059503	2018	Garre	Pelechano	lsm1_t30_rep3_s14	lsm1_t30_rep3	GSM2863253	SRR6314768, SRR6314769, SRR6314770, SRR6314771	Study of ribosome dynamics after osmotic stress in Lsm1 and Pat1 deletions	lsm1 (BY4741; MATa; ura3delta_0; leu2delta_0; his3delta_1; met15delta_0; YJL124c::kanMX4)	NextSeq 500	5Pseq	yeast	Ascomycota	Saccharomyces cerevisiae	BY4741	∆lsm1 CSM KCl	CSM 0.6M KCl 30min	fivepseq 1.3.5	lsm1_t30_rep1-3
PMID: 30059503	2018	Garre	Pelechano	pat1_t0_rep1_s14	pat1_t0_rep1	GSM2863254	SRR6314772, SRR6314773, SRR6314774, SRR6314775	Study of ribosome dynamics after osmotic stress in Lsm1 and Pat1 deletions	pat1 (BY4741; MATa; ura3delta_0; leu2delta_0; his3delta_1; met15delta_0; YCR077c::kanMX4)	NextSeq 500	5Pseq	yeast	Ascomycota	Saccharomyces cerevisiae	BY4741	∆pat1 CSM	CSM	fivepseq 1.3.5	pat1_t0_rep1-3
PMID: 30059503	2018	Garre	Pelechano	pat1_t0_rep2_s14	pat1_t0_rep2	GSM2863255	SRR6314776, SRR6314777, SRR6314778, SRR6314779	Study of ribosome dynamics after osmotic stress in Lsm1 and Pat1 deletions	pat1 (BY4741; MATa; ura3delta_0; leu2delta_0; his3delta_1; met15delta_0; YCR077c::kanMX4)	NextSeq 500	5Pseq	yeast	Ascomycota	Saccharomyces cerevisiae	BY4741	∆pat1 CSM	CSM	fivepseq 1.3.5	pat1_t0_rep1-3
PMID: 30059503	2018	Garre	Pelechano	pat1_t0_rep3_s14	pat1_t0_rep3	GSM2863256	SRR6314780, SRR6314781, SRR6314782, SRR6314783	Study of ribosome dynamics after osmotic stress in Lsm1 and Pat1 deletions	pat1 (BY4741; MATa; ura3delta_0; leu2delta_0; his3delta_1; met15delta_0; YCR077c::kanMX4)	NextSeq 500	5Pseq	yeast	Ascomycota	Saccharomyces cerevisiae	BY4741	∆pat1 CSM	CSM	fivepseq 1.3.5	pat1_t0_rep1-3
PMID: 30059503	2018	Garre	Pelechano	pat1_t30_rep1_s14	pat1_t30_rep1	GSM2863257	SRR6314784, SRR6314785, SRR6314786, SRR6314787	Study of ribosome dynamics after osmotic stress in Lsm1 and Pat1 deletions	pat1 (BY4741; MATa; ura3delta_0; leu2delta_0; his3delta_1; met15delta_0; YCR077c::kanMX4)	NextSeq 500	5Pseq	yeast	Ascomycota	Saccharomyces cerevisiae	BY4741	∆pat1 CSM KCl	CSM 0.6M KCl 30min	fivepseq 1.3.5	pat1_t30_rep1-3
PMID: 30059503	2018	Garre	Pelechano	pat1_t30_rep2_s14	pat1_t30_rep2	GSM2863258	SRR6314788, SRR6314789, SRR6314790, SRR6314791	Study of ribosome dynamics after osmotic stress in Lsm1 and Pat1 deletions	pat1 (BY4741; MATa; ura3delta_0; leu2delta_0; his3delta_1; met15delta_0; YCR077c::kanMX4)	NextSeq 500	5Pseq	yeast	Ascomycota	Saccharomyces cerevisiae	BY4741	∆pat1 CSM KCl	CSM 0.6M KCl 30min	fivepseq 1.3.5	pat1_t30_rep1-3
PMID: 30059503	2018	Garre	Pelechano	pat1_t30_rep3_s14	pat1_t30_rep3	GSM2863259	SRR6314792, SRR6314793, SRR6314794, SRR6314795	Study of ribosome dynamics after osmotic stress in Lsm1 and Pat1 deletions	pat1 (BY4741; MATa; ura3delta_0; leu2delta_0; his3delta_1; met15delta_0; YCR077c::kanMX4)	NextSeq 500	5Pseq	yeast	Ascomycota	Saccharomyces cerevisiae	BY4741	∆pat1 CSM KCl	CSM 0.6M KCl 30min	fivepseq 1.3.5	pat1_t30_rep1-3
PMID: 30059503	2018	Garre	Pelechano	wt_t0_rep1_s14	wt_t0_rep1	GSM2863260	SRR6314796, SRR6314797	Study of ribosome dynamics after osmotic stress in Lsm1 and Pat1 deletions	BY4741 (MATa his3delta_1 leu2delta_0 met15delta_0 ura3delta_0)	NextSeq 500	5Pseq	yeast	Ascomycota	Saccharomyces cerevisiae	BY4741	CSM	CSM	fivepseq 1.3.5	wt_t0_rep1-3
PMID: 30059503	2018	Garre	Pelechano	wt_t0_rep2_s14	wt_t0_rep2	GSM2863261	SRR6314800, SRR6314801, SRR6314802, SRR6314803	Study of ribosome dynamics after osmotic stress in Lsm1 and Pat1 deletions	BY4741 (MATa his3delta_1 leu2delta_0 met15delta_0 ura3delta_0)	NextSeq 500	5Pseq	yeast	Ascomycota	Saccharomyces cerevisiae	BY4741	CSM	CSM	fivepseq 1.3.5	wt_t0_rep1-3
PMID: 30059503	2018	Garre	Pelechano	wt_t0_rep3_s14	wt_t0_rep3	GSM2863262	SRR6314804, SRR6314805, SRR6314806, SRR6314807	Study of ribosome dynamics after osmotic stress in Lsm1 and Pat1 deletions	BY4741 (MATa his3delta_1 leu2delta_0 met15delta_0 ura3delta_0)	NextSeq 500	5Pseq	yeast	Ascomycota	Saccharomyces cerevisiae	BY4741	CSM	CSM	fivepseq 1.3.5	wt_t0_rep1-3
PMID: 30059503	2018	Garre	Pelechano	wt_t30_rep1_s14	wt_t30_rep1	GSM2863263	SRR6314808, SRR6314809, SRR6314810, SRR6314811	Study of ribosome dynamics after osmotic stress in Lsm1 and Pat1 deletions	BY4741 (MATa his3delta_1 leu2delta_0 met15delta_0 ura3delta_0)	NextSeq 500	5Pseq	yeast	Ascomycota	Saccharomyces cerevisiae	BY4741	CSM KCl	CSM 0.6M KCl 30min	fivepseq 1.3.5	wt_t30_rep1-3
PMID: 30059503	2018	Garre	Pelechano	wt_t30_rep2_s14	wt_t30_rep2	GSM2863264	SRR6314812, SRR6314813, SRR6314814, SRR6314815	Study of ribosome dynamics after osmotic stress in Lsm1 and Pat1 deletions	BY4741 (MATa his3delta_1 leu2delta_0 met15delta_0 ura3delta_0)	NextSeq 500	5Pseq	yeast	Ascomycota	Saccharomyces cerevisiae	BY4741	CSM KCl	CSM 0.6M KCl 30min	fivepseq 1.3.5	wt_t30_rep1-3
PMID: 30059503	2018	Garre	Pelechano	wt_t30_rep3_s14	wt_t30_rep3	GSM2863265	SRR6314816, SRR6314817, SRR6314818, SRR6314819	Study of ribosome dynamics after osmotic stress in Lsm1 and Pat1 deletions	BY4741 (MATa his3delta_1 leu2delta_0 met15delta_0 ura3delta_0)	NextSeq 500	5Pseq	yeast	Ascomycota	Saccharomyces cerevisiae	BY4741	CSM KCl	CSM 0.6M KCl 30min	fivepseq 1.3.5	wt_t30_rep1-3
PMID: 33575643, PMID: 28549188	2017	Pelechano	Pelechano	BY4741_rep2_s15	BY4741_rep2	GSM2420385	SRR5090284, SRR5090285, SRR5090286, SRR5090287	Study of ribosome dynamics after eIF5A depletion in budding yeast	BY4741 (MATa his3∆0 leu2∆0 met15∆0 ura3∆0)	NextSeq 500	5Pseq	yeast	Ascomycota	Saccharomyces cerevisiae	BY4741	wildtype 37C	37C	fivepseq 1.3.5	BY4741_s15_rep2-3
PMID: 33575643, PMID: 28549188	2018	Pelechano	Pelechano	BY4741_rep3_s15	BY4741_rep3	GSM2420386	SRR5090288, SRR5090289, SRR5090290, SRR5090291	Study of ribosome dynamics after eIF5A depletion in budding yeast	BY4741 (MATa his3∆0 leu2∆0 met15∆0 ura3∆0)	NextSeq 500	5Pseq	yeast	Ascomycota	Saccharomyces cerevisiae	BY4741	wildtype 37C	37C	fivepseq 1.3.5	BY4741_s15_rep2-3
PMID: 33575643, PMID: 28549188	2018	Pelechano	Pelechano	hyp2-1_rep1_s15	hyp2-1_rep1	GSM2420387	SRR5090292, SRR5090293, SRR5090294, SRR5090295	Study of ribosome dynamics after eIF5A depletion in budding yeast	eIF5A mutants tif51A-1 (MATa ade2-1 his3-11,15 leu2-3,112 trp1-1 ura3-1 can1-100 ssd1-d tif51A-1)	NextSeq 500	5Pseq	yeast	Ascomycota	Saccharomyces cerevisiae	BY4741	eIF5A hyp2-1	37C	fivepseq 1.3.5	hyp2-1_rep1-3
PMID: 33575643, PMID: 28549188	2018	Pelechano	Pelechano	hyp2-1_rep2_s15	hyp2-1_rep2	GSM2420388	SRR5090296, SRR5090297, SRR5090298, SRR5090299	Study of ribosome dynamics after eIF5A depletion in budding yeast	eIF5A mutants tif51A-1 (MATa ade2-1 his3-11,15 leu2-3,112 trp1-1 ura3-1 can1-100 ssd1-d tif51A-1)	NextSeq 500	5Pseq	yeast	Ascomycota	Saccharomyces cerevisiae	BY4741	eIF5A hyp2-1	37C	fivepseq 1.3.5	hyp2-1_rep1-3
PMID: 33575643, PMID: 28549188	2018	Pelechano	Pelechano	hyp2-1_rep3_s15	hyp2-1_rep3	GSM2420389	SRR5090300, SRR5090301, SRR5090302, SRR5090303	Study of ribosome dynamics after eIF5A depletion in budding yeast	eIF5A mutants tif51A-1 (MATa ade2-1 his3-11,15 leu2-3,112 trp1-1 ura3-1 can1-100 ssd1-d tif51A-1)	NextSeq 500	5Pseq	yeast	Ascomycota	Saccharomyces cerevisiae	BY4741	eIF5A hyp2-1	37C	fivepseq 1.3.5	hyp2-1_rep1-3
PMID: 33575643, PMID: 28549188	2018	Pelechano	Pelechano	hyp2-3_rep1_s15	hyp2-3_rep1	GSM2420390	SRR5090304, SRR5090305, SRR5090306, SRR5090307	Study of ribosome dynamics after eIF5A depletion in budding yeast	tif51A-3 (MATa ade2-1 his3-11,15 leu2-3,112 trp1-1 ura3-1 can1-100 ssd1-d tif51A-3)	NextSeq 500	5Pseq	yeast	Ascomycota	Saccharomyces cerevisiae	BY4741	eIF5A hyp2-3	37C	fivepseq 1.3.5	hyp2-3_rep1-3
PMID: 33575643, PMID: 28549188	2018	Pelechano	Pelechano	hyp2-3_rep2_s15	hyp2-3_rep2	GSM2420391	SRR5090308, SRR5090309, SRR5090310, SRR5090311	Study of ribosome dynamics after eIF5A depletion in budding yeast	tif51A-3 (MATa ade2-1 his3-11,15 leu2-3,112 trp1-1 ura3-1 can1-100 ssd1-d tif51A-3)	NextSeq 500	5Pseq	yeast	Ascomycota	Saccharomyces cerevisiae	BY4741	eIF5A hyp2-3	37C	fivepseq 1.3.5	hyp2-3_rep1-3
PMID: 33575643, PMID: 28549188	2018	Pelechano	Pelechano	hyp2-3_rep3_s15	hyp2-3_rep3	GSM2420392	SRR5090312, SRR5090313, SRR5090314, SRR5090315	Study of ribosome dynamics after eIF5A depletion in budding yeast	tif51A-3 (MATa ade2-1 his3-11,15 leu2-3,112 trp1-1 ura3-1 can1-100 ssd1-d tif51A-3)	NextSeq 500	5Pseq	yeast	Ascomycota	Saccharomyces cerevisiae	BY4741	eIF5A hyp2-3	37C	fivepseq 1.3.5	hyp2-3_rep1-3
PMID: 34706231	2020	Fuxing Zeng	Jin	BY4742_WT_5Pseq_rep1_s16	BY4742_WT_5Pseq_rep1	GSM4666970	SRR12195277	Molecular Functions of Conserved Developmentally-Regulated GTP-Binding Protein Drg1 in Translation	WT	NovaSeq 6000	5Pseq	yeast	Ascomycota	Saccharomyces cerevisiae	BY4741	wildtype	YPGR - YPD Aux	fivepseq 1.3.5	BY4742_WT_s16_rep1-2
PMID: 34706231	2020	Fuxing Zeng	Jin	BY4742_WT_5Pseq_rep2_s16	BY4742_WT_5Pseq_rep2	GSM4666971	SRR12195278	Molecular Functions of Conserved Developmentally-Regulated GTP-Binding Protein Drg1 in Translation	WT	NovaSeq 6000	5Pseq	yeast	Ascomycota	Saccharomyces cerevisiae	BY4741	wildtype	YPGR - YPD Aux	fivepseq 1.3.5	BY4742_WT_s16_rep1-2
PMID: 34706231	2020	Fuxing Zeng	Jin	BY4742_WT_Control_rep1_s16	BY4742_WT_Control_rep1	GSM4666972	SRR12195279	Molecular Functions of Conserved Developmentally-Regulated GTP-Binding Protein Drg1 in Translation	WT	NovaSeq 6000	5Pseq	yeast	Ascomycota	Saccharomyces cerevisiae	BY4741	fragmented	YPGR - YPD Aux	fivepseq 1.3.5	BY4742_WT_Control_s16_rep1-2
PMID: 34706231	2020	Fuxing Zeng	Jin	BY4742_WT_Control_rep2_s16	BY4742_WT_Control_rep2	GSM4666973	SRR12195280	Molecular Functions of Conserved Developmentally-Regulated GTP-Binding Protein Drg1 in Translation	WT	NovaSeq 6000	5Pseq	yeast	Ascomycota	Saccharomyces cerevisiae	BY4741	fragmented	YPGR - YPD Aux	fivepseq 1.3.5	BY4742_WT_Control_s16_rep1-2
PMID: 34706231	2020	Fuxing Zeng	Jin	BY4742_Rbg1_5Pseq_rep1_s16	BY4742_Rbg1_5Pseq_rep1	GSM4666974	SRR12195281	Molecular Functions of Conserved Developmentally-Regulated GTP-Binding Protein Drg1 in Translation	Rbg1-KO	NovaSeq 6000	5Pseq	yeast	Ascomycota	Saccharomyces cerevisiae	BY4741	∆rbg1	YPGR - YPD Aux	fivepseq 1.3.5	Rbg1_5Pseq_rep1-2
PMID: 34706231	2020	Fuxing Zeng	Jin	BY4742_Rbg1_5Pseq_rep2_s16	BY4742_Rbg1_5Pseq_rep2	GSM4666975	SRR12195282	Molecular Functions of Conserved Developmentally-Regulated GTP-Binding Protein Drg1 in Translation	Rbg1-KO	NovaSeq 6000	5Pseq	yeast	Ascomycota	Saccharomyces cerevisiae	BY4741	∆rbg1	YPGR - YPD Aux	fivepseq 1.3.5	Rbg1_5Pseq_rep1-2
PMID: 34706231	2020	Fuxing Zeng	Jin	BY4742_Rbg1_Control_rep1_s16	BY4742_Rbg1_Control_rep1	GSM4666976	SRR12195283	Molecular Functions of Conserved Developmentally-Regulated GTP-Binding Protein Drg1 in Translation	Rbg1-KO	NovaSeq 6000	5Pseq	yeast	Ascomycota	Saccharomyces cerevisiae	BY4741	fragmented ∆rbg1	YPGR - YPD Aux	fivepseq 1.3.5	Rbg1_Control_rep1-2
PMID: 34706231	2020	Fuxing Zeng	Jin	BY4742_Rbg1_Control_rep2_s16	BY4742_Rbg1_Control_rep2	GSM4666977	SRR12195284	Molecular Functions of Conserved Developmentally-Regulated GTP-Binding Protein Drg1 in Translation	Rbg1-KO	NovaSeq 6000	5Pseq	yeast	Ascomycota	Saccharomyces cerevisiae	BY4741	fragmented ∆rbg1	YPGR - YPD Aux	fivepseq 1.3.5	Rbg1_Control_rep1-2
PMID: 34706231	2020	Fuxing Zeng	Jin	BY4742_Rbg2Slh1_5Pseq_rep1_s16	BY4742_Rbg2Slh1_5Pseq_rep1	GSM4666978	SRR12195285	Molecular Functions of Conserved Developmentally-Regulated GTP-Binding Protein Drg1 in Translation	Rbg2-KO, Slh1-KO	NovaSeq 6000	5Pseq	yeast	Ascomycota	Saccharomyces cerevisiae	BY4741	∆rbg2 ∆slh1	YPGR - YPD Aux	fivepseq 1.3.5	Rbg2Slh1_5Pseq_rep1-2
PMID: 34706231	2020	Fuxing Zeng	Jin	BY4742_Rbg2Slh1_5Pseq_rep2_s16	BY4742_Rbg2Slh1_5Pseq_rep2	GSM4666979	SRR12195286	Molecular Functions of Conserved Developmentally-Regulated GTP-Binding Protein Drg1 in Translation	Rbg2-KO, Slh1-KO	NovaSeq 6000	5Pseq	yeast	Ascomycota	Saccharomyces cerevisiae	BY4741	∆rbg2 ∆slh1	YPGR - YPD Aux	fivepseq 1.3.5	Rbg2Slh1_5Pseq_rep1-2
PMID: 34706231	2020	Fuxing Zeng	Jin	BY4742_Rbg2Slh1_Control_rep1_s16	BY4742_Rbg2Slh1_Control_rep1	GSM4666980	SRR12195287	Molecular Functions of Conserved Developmentally-Regulated GTP-Binding Protein Drg1 in Translation	Rbg2-KO, Slh1-KO	NovaSeq 6000	5Pseq	yeast	Ascomycota	Saccharomyces cerevisiae	BY4741	fragmented ∆rbg2 ∆slh1	YPGR - YPD Aux	fivepseq 1.3.5	_Rbg2Slh1_Control_rep1-2
PMID: 34706231	2020	Fuxing Zeng	Jin	BY4742_Rbg2Slh1_Control_rep2_s16	BY4742_Rbg2Slh1_Control_rep2	GSM4666981	SRR12195288	Molecular Functions of Conserved Developmentally-Regulated GTP-Binding Protein Drg1 in Translation	Rbg2-KO, Slh1-KO	NovaSeq 6000	5Pseq	yeast	Ascomycota	Saccharomyces cerevisiae	BY4741	fragmented ∆rbg2 ∆slh1	YPGR - YPD Aux	fivepseq 1.3.5	_Rbg2Slh1_Control_rep1-2
PMID: 34706231	2020	Fuxing Zeng	Jin	BY4742_Rbg2Slh1Rbg1_5Pseq_rep1_s16	BY4742_Rbg2Slh1Rbg1_5Pseq_rep1	GSM4666982	SRR12195289	Molecular Functions of Conserved Developmentally-Regulated GTP-Binding Protein Drg1 in Translation	Rbg2-KO, Slh1-KO, Rbg1 depletion	NovaSeq 6000	5Pseq	yeast	Ascomycota	Saccharomyces cerevisiae	BY4741	∆rbg2 ∆slh1 ∆rbg1	YPGR - YPD Aux	fivepseq 1.3.5	Rbg2Slh1Rbg1_5Pseq_rep1-2
PMID: 34706231	2020	Fuxing Zeng	Jin	BY4742_Rbg2Slh1Rbg1_5Pseq_rep2_s16	BY4742_Rbg2Slh1Rbg1_5Pseq_rep2	GSM4666983	SRR12195290	Molecular Functions of Conserved Developmentally-Regulated GTP-Binding Protein Drg1 in Translation	Rbg2-KO, Slh1-KO, Rbg1 depletion	NovaSeq 6000	5Pseq	yeast	Ascomycota	Saccharomyces cerevisiae	BY4741	∆rbg2 ∆slh1 ∆rbg1	YPGR - YPD Aux	fivepseq 1.3.5	Rbg2Slh1Rbg1_5Pseq_rep1-2
PMID: 34706231	2020	Fuxing Zeng	Jin	BY4742_Rbg2Slh1Rbg1_Control_rep1_s16	BY4742_Rbg2Slh1Rbg1_Control_rep1	GSM4666984	SRR12195291	Molecular Functions of Conserved Developmentally-Regulated GTP-Binding Protein Drg1 in Translation	Rbg2-KO, Slh1-KO, Rbg1 depletion	NovaSeq 6000	5Pseq	yeast	Ascomycota	Saccharomyces cerevisiae	BY4741	fragmented ∆rbg2 ∆slh1 ∆rbg1	YPGR - YPD Aux	fivepseq 1.3.5	Rbg2Slh1Rbg1_Control_rep1-2
PMID: 34706231	2020	Fuxing Zeng	Jin	BY4742_Rbg2Slh1Rbg1_Control_rep2_s16	BY4742_Rbg2Slh1Rbg1_Control_rep2	GSM4666985	SRR12195292	Molecular Functions of Conserved Developmentally-Regulated GTP-Binding Protein Drg1 in Translation	Rbg2-KO, Slh1-KO, Rbg1 depletion	NovaSeq 6000	5Pseq	yeast	Ascomycota	Saccharomyces cerevisiae	BY4741	fragmented ∆rbg2 ∆slh1 ∆rbg1	YPGR - YPD Aux	fivepseq 1.3.5	Rbg2Slh1Rbg1_Control_rep1-2
PMID: 26046441	2015	Pelechano	Steinmetz	by_mono_1_p_s17	monosome fraction; paired-end library	GSM1541704	SRR1646629	Widespread Co-translational RNA Decay Reveals Ribosome Dynamics	Mat a; his3delta1leu2delta0 ura3delta0 met15delta0	HiSeq 2000	5PSeq	yeast	Ascomycota	Saccharomyces cerevisiae	BY4741	monosome	monosome	fivepseq 1.3.5	by_mono_p_rep1-2
PMID: 26046441	2015	Pelechano	Steinmetz	by_poly_1_p_s17	polyribosome fraction; paired-end library	GSM1541705	SRR1646630	Widespread Co-translational RNA Decay Reveals Ribosome Dynamics	Mat a; his3delta1leu2delta0 ura3delta0 met15delta0	HiSeq 2000	5PSeq	yeast	Ascomycota	Saccharomyces cerevisiae	BY4741	polysome	polysome	fivepseq 1.3.5	by_poly_p_rep1
PMID: 26046441	2015	Pelechano	Steinmetz	by_mono_2_p_s17	monosome fraction; paired-end library	GSM1541706	SRR1646631	Widespread Co-translational RNA Decay Reveals Ribosome Dynamics	Mat a; his3delta1leu2delta0 ura3delta0 met15delta0	MiSeq	5PSeq	yeast	Ascomycota	Saccharomyces cerevisiae	BY4741	monosome	monosome	fivepseq 1.3.5	by_mono_p_rep1-2
PMID: 26046441	2015	Pelechano	Steinmetz	by_YPD_1_p_s17	grown in YPD; same paired-end library in 3 lanes	GSM1541707	SRR1646632, SRR1646633, SRR1646634	Widespread Co-translational RNA Decay Reveals Ribosome Dynamics	Mat a; his3delta1leu2delta0 ura3delta0 met15delta0	MiSeq	5PSeq	yeast	Ascomycota	Saccharomyces cerevisiae	BY4741	YPD	YPD	fivepseq 1.3.5	by_YPD_p_rep1-2
PMID: 26046441	2015	Pelechano	Steinmetz	by_YPD_2_p_s17	grown in YPD; same paired-end library in 3 lanes	GSM1541708	SRR1646635, SRR1646636, SRR1646637	Widespread Co-translational RNA Decay Reveals Ribosome Dynamics	Mat a; his3delta1leu2delta0 ura3delta0 met15delta0	MiSeq	5PSeq	yeast	Ascomycota	Saccharomyces cerevisiae	BY4741	YPD	YPD	fivepseq 1.3.5	by_YPD_p_rep1-2
PMID: 26046441	2015	Pelechano	Steinmetz	by_H2O2_1_p_s17	5 min H2O2 stress; same paired-end library in 3 lanes	GSM1541709	SRR1646638, SRR1646639, SRR1646640	Widespread Co-translational RNA Decay Reveals Ribosome Dynamics	Mat a; his3delta1leu2delta0 ura3delta0 met15delta0	MiSeq	5PSeq	yeast	Ascomycota	Saccharomyces cerevisiae	BY4741	H2O2 t5	H2O2 t5	fivepseq 1.3.5	by_H2O2_p_rep1-2
PMID: 26046441	2015	Pelechano	Steinmetz	by_H2O2_2_p_s17	5 min H2O2 stress; same paired-end library in 3 lanes	GSM1541710	SRR1646641, SRR1646642, SRR1646643	Widespread Co-translational RNA Decay Reveals Ribosome Dynamics	Mat a; his3delta1leu2delta0 ura3delta0 met15delta0	MiSeq	5PSeq	yeast	Ascomycota	Saccharomyces cerevisiae	BY4741	H2O2 t5	H2O2 t5	fivepseq 1.3.5	by_H2O2_p_rep1-2
PMID: 26046441	2015	Pelechano	Steinmetz	by_chx_1_p_s17	5 min CHX treatment; same paired-end library in 3 lanes	GSM1541711	SRR1646644, SRR1646645, SRR1646646	Widespread Co-translational RNA Decay Reveals Ribosome Dynamics	Mat a; his3delta1leu2delta0 ura3delta0 met15delta0	MiSeq	5PSeq	yeast	Ascomycota	Saccharomyces cerevisiae	BY4741	cycloheximide	cycloheximide	fivepseq 1.3.5	by_chx_p_rep1-2
PMID: 26046441	2015	Pelechano	Steinmetz	by_chx_2_p_s17	5 min CHX treatment; same paired-end library in 3 lanes	GSM1541712	SRR1646647, SRR1646648, SRR1646649	Widespread Co-translational RNA Decay Reveals Ribosome Dynamics	Mat a; his3delta1leu2delta0 ura3delta0 met15delta0	MiSeq	5PSeq	yeast	Ascomycota	Saccharomyces cerevisiae	BY4741	cycloheximide	cycloheximide	fivepseq 1.3.5	by_chx_p_rep1-2
PMID: 26046441	2015	Pelechano	Steinmetz	by_sd_1_p_s17	grown in SD; same paired-end library in 3 lanes	GSM1541713	SRR1646650, SRR1646651, SRR1646652	Widespread Co-translational RNA Decay Reveals Ribosome Dynamics	Mat a; his3delta1leu2delta0 ura3delta0 met15delta0	MiSeq	5PSeq	yeast	Ascomycota	Saccharomyces cerevisiae	BY4741	SD	SD	fivepseq 1.3.5	by_sd_p_rep1-2
PMID: 26046441	2015	Pelechano	Steinmetz	by_sd_2_p_s17	grown in SD; same paired-end library in 3 lanes	GSM1541714	SRR1646653, SRR1646654, SRR1646655	Widespread Co-translational RNA Decay Reveals Ribosome Dynamics	Mat a; his3delta1leu2delta0 ura3delta0 met15delta0	MiSeq	5PSeq	yeast	Ascomycota	Saccharomyces cerevisiae	BY4741	SD	SD	fivepseq 1.3.5	by_sd_p_rep1-2
PMID: 26046441	2015	Pelechano	Steinmetz	xrn_ypd_1_p_s17	xrn1 deletion; same paired-end library in 3 lanes	GSM1541715	SRR1646656, SRR1646657, SRR1646658	Widespread Co-translational RNA Decay Reveals Ribosome Dynamics	MATa; xrn1delta::kanMX4, BY4741 background	MiSeq	5PSeq	yeast	Ascomycota	Saccharomyces cerevisiae	xrn1delta	∆xrn1	YPD	fivepseq 1.3.5	xrn_ypd_p_rep1-2
PMID: 26046441	2015	Pelechano	Steinmetz	xrn_ypd_2_p_s17	xrn1 deletion; same paired-end library in 3 lanes	GSM1541716	SRR1646659, SRR1646660, SRR1646661	Widespread Co-translational RNA Decay Reveals Ribosome Dynamics	MATa; xrn1delta::kanMX4, BY4741 background	MiSeq	5PSeq	yeast	Ascomycota	Saccharomyces cerevisiae	xrn1delta	∆xrn1	YPD	fivepseq 1.3.5	xrn_ypd_p_rep1-2
PMID: 26046441	2015	Pelechano	Steinmetz	by_YPD_1_f_s17	negative control; paired-end library	GSM1541717	SRR1646662	Widespread Co-translational RNA Decay Reveals Ribosome Dynamics	Mat a; his3delta1leu2delta0 ura3delta0 met15delta0	HiSeq 2000	5PSeq-fragmented	yeast	Ascomycota	Saccharomyces cerevisiae	BY4741	fragmented	fragmented	fivepseq 1.3.5	by_YPD_f_rep1-2
PMID: 26046441	2015	Pelechano	Steinmetz	by_YPD_2_f_s17	negative control; paired-end library	GSM1541718	SRR1646663	Widespread Co-translational RNA Decay Reveals Ribosome Dynamics	Mat a; his3delta1leu2delta0 ura3delta0 met15delta0	HiSeq 2000	5PSeq-fragmented	yeast	Ascomycota	Saccharomyces cerevisiae	BY4741	fragmented	fragmented	fivepseq 1.3.5	by_YPD_f_rep1-2
PMID: 26046441	2015	Pelechano	Steinmetz	by_H2O2_1_f_s17	negative control H2O2 stress; paired-end library	GSM1541719	SRR1646664	Widespread Co-translational RNA Decay Reveals Ribosome Dynamics	Mat a; his3delta1leu2delta0 ura3delta0 met15delta0	HiSeq 2000	5PSeq-fragmented	yeast	Ascomycota	Saccharomyces cerevisiae	BY4741	fragmented H2O2	fragmented H2O2	fivepseq 1.3.5	by_H2O2_f_rep1-2
PMID: 26046441	2015	Pelechano	Steinmetz	by_H2O2_2_f_s17	negative control H2O2 stress; paired-end library	GSM1541720	SRR1646665	Widespread Co-translational RNA Decay Reveals Ribosome Dynamics	Mat a; his3delta1leu2delta0 ura3delta0 met15delta0	HiSeq 2000	5PSeq-fragmented	yeast	Ascomycota	Saccharomyces cerevisiae	BY4741	fragmented H2O2	fragmented H2O2	fivepseq 1.3.5	by_H2O2_f_rep1-2
PMID: 26046441	2015	Pelechano	Steinmetz	pomb_chxt0_1_p_s17	pombe CHX treated; single-end read	GSM1541721	SRR1646666	Widespread Co-translational RNA Decay Reveals Ribosome Dynamics	h-	MiSeq	5PSeq	yeast	Ascomycota	Schizosaccharomyces pombe	S.Pombe h-	cycloheximide	cycloheximide	fivepseq 1.3.5	pomb_chx_t0_p_rep1-2
PMID: 26046441	2015	Pelechano	Steinmetz	pomb_chxt0_2_p_s17	pombe CHX treated; single-end read	GSM1541722	SRR1646667	Widespread Co-translational RNA Decay Reveals Ribosome Dynamics	h-	MiSeq	5PSeq	yeast	Ascomycota	Schizosaccharomyces pombe	S.Pombe h-	cycloheximide	cycloheximide	fivepseq 1.3.5	pomb_chx_t0_p_rep1-2
PMID: 26046441	2015	Pelechano	Steinmetz	by_chxt0_1_p_s17	no H2O2 stress + CHX at 4ºC; single-end read	GSM1541723	SRR1646668	Widespread Co-translational RNA Decay Reveals Ribosome Dynamics	Mat a; his3delta1leu2delta0 ura3delta0 met15delta0	MiSeq	5PSeq	yeast	Ascomycota	Saccharomyces cerevisiae	BY4741	cycloheximide	cycloheximide	fivepseq 1.3.5	by_chx_t0_rep1-2
PMID: 26046441	2015	Pelechano	Steinmetz	by_H2chxt5_1_p_s17	5 min H2O2 stress + CHX at 4ºC; single-end read	GSM1541724	SRR1646669	Widespread Co-translational RNA Decay Reveals Ribosome Dynamics	Mat a; his3delta1leu2delta0 ura3delta0 met15delta0	MiSeq	5PSeq	yeast	Ascomycota	Saccharomyces cerevisiae	BY4741	cycloheximide H2O2 t5	cycloheximide H2O2 t5	fivepseq 1.3.5	by_H2chx_t5_rep1-2
PMID: 26046441	2015	Pelechano	Steinmetz	by_H2chxt30_1_p_s17	30 min H2O2 stress + CHX at 4ºC; single-end read	GSM1541725	SRR1646670	Widespread Co-translational RNA Decay Reveals Ribosome Dynamics	Mat a; his3delta1leu2delta0 ura3delta0 met15delta0	MiSeq	5PSeq	yeast	Ascomycota	Saccharomyces cerevisiae	BY4741	cycloheximide H2O2 t30	cycloheximide H2O2 t30	fivepseq 1.3.5	by_H2chx_t30_rep1-2
PMID: 26046441	2015	Pelechano	Steinmetz	by_chxt0_2_p_s17	no H2O2 stress + CHX at 4ºC; single-end read	GSM1541726	SRR1646671	Widespread Co-translational RNA Decay Reveals Ribosome Dynamics	Mat a; his3delta1leu2delta0 ura3delta0 met15delta0	MiSeq	5PSeq	yeast	Ascomycota	Saccharomyces cerevisiae	BY4741	cycloheximide	cycloheximide	fivepseq 1.3.5	by_chx_t0_rep1-2
PMID: 26046441	2015	Pelechano	Steinmetz	by_H2chxt5_2_p_s17	5 min H2O2 stress + CHX at 4ºC; single-end read	GSM1541727	SRR1646672	Widespread Co-translational RNA Decay Reveals Ribosome Dynamics	Mat a; his3delta1leu2delta0 ura3delta0 met15delta0	MiSeq	5PSeq	yeast	Ascomycota	Saccharomyces cerevisiae	BY4741	cycloheximide H2O2 t5	cycloheximide H2O2 t5	fivepseq 1.3.5	by_H2chx_t5_rep1-2
PMID: 26046441	2015	Pelechano	Steinmetz	by_H2chxt30_2_p_s17	30 min H2O2 stress + CHX at 4ºC; single-end read	GSM1541728	SRR1646673	Widespread Co-translational RNA Decay Reveals Ribosome Dynamics	Mat a; his3delta1leu2delta0 ura3delta0 met15delta0	MiSeq	5PSeq	yeast	Ascomycota	Saccharomyces cerevisiae	BY4741	cycloheximide H2O2 t30	cycloheximide H2O2 t30	fivepseq 1.3.5	by_H2chx_t30_rep1-2
PMID: 26046441	2015	Pelechano	Steinmetz	S96_sdh_1_p_s17	SD-His growth; single-end read	GSM1541729	SRR1646674	Widespread Co-translational RNA Decay Reveals Ribosome Dynamics	MATa; lys5delta gal2delta, S288c background	MiSeq	5PSeq	yeast	Ascomycota	Saccharomyces cerevisiae	S96	SD-His	SD-His	fivepseq 1.3.5	S96_sdh_rep1-2
PMID: 26046441	2015	Pelechano	Steinmetz	S96_sdh_2_p_s17	SD-His growth; single-end read	GSM1541730	SRR1646675	Widespread Co-translational RNA Decay Reveals Ribosome Dynamics	MATa; lys5delta gal2delta, S288c background	MiSeq	5PSeq	yeast	Ascomycota	Saccharomyces cerevisiae	S96	SD-His	SD-His	fivepseq 1.3.5	S96_sdh_rep1-2
PMID: 26046441	2015	Pelechano	Steinmetz	S96_3AT_1_p_s17	3AT treatment; single-end read	GSM1541731	SRR1646676	Widespread Co-translational RNA Decay Reveals Ribosome Dynamics	MATa; lys5delta gal2delta, S288c background	MiSeq	5PSeq	yeast	Ascomycota	Saccharomyces cerevisiae	S96	3AT	3AT	fivepseq 1.3.5	S96_3AT
PMID: 26046441	2015	Pelechano	Steinmetz	by_stat_1_p_s17	by_stat_p	GSM1637647	SRR1919050	Widespread Co-translational RNA Decay Reveals Ribosome Dynamics	Mat a; his3delta1leu2delta0 ura3delta0 met15delta0, wild type	HiSeq 2000	5PSeq	yeast	Ascomycota	Saccharomyces cerevisiae	S96	stationary	stationary	fivepseq 1.3.5	by_stat_rep1-2
PMID: 26046441	2015	Pelechano	Steinmetz	by_stat_2_p_s17	by_stat_p	GSM1637648	SRR1919051	Widespread Co-translational RNA Decay Reveals Ribosome Dynamics	Mat a; his3delta1leu2delta0 ura3delta0 met15delta0, wild type	HiSeq 2000	5PSeq	yeast	Ascomycota	Saccharomyces cerevisiae	S96	stationary	stationary	fivepseq 1.3.5	by_stat_rep1-2
PMID: 33870233, PMID: 35474692	2021	Zhang Y	Pelechano	Pombe_DSN_rep1_s18	Pombe_DSN_rep1	GSM4613701	SRR12004691	Development of High-throughput 5Pseq and detection of ribosome stalls at termination level in Saccharomyces cerevisiae	h-	NextSeq 500	HT-5PSeq	yeast	Ascomycota	Schizosaccharomyces pombe	S.Pombe h-	DSN	DSN	fivepseq 1.3.5	Pombe_DSN_rep1-2
PMID: 33870233, PMID: 35474692	2021	Zhang Y	Pelechano	Pombe_DSN_rep2_s18	Pombe_DSN_rep2	GSM4613702	SRR12004692	Development of High-throughput 5Pseq and detection of ribosome stalls at termination level in Saccharomyces cerevisiae	h-	NextSeq 500	HT-5PSeq	yeast	Ascomycota	Schizosaccharomyces pombe	S.Pombe h-	DSN	DSN	fivepseq 1.3.5	Pombe_DSN_rep1-2
PMID: 33870233, PMID: 35474692	2021	Zhang Y	Pelechano	Pombe_NonDSN_rep1_s18	Pombe_NonDSN_rep1	GSM4613703	SRR12004693	Development of High-throughput 5Pseq and detection of ribosome stalls at termination level in Saccharomyces cerevisiae	h-	NextSeq 500	HT-5PSeq	yeast	Ascomycota	Schizosaccharomyces pombe	S.Pombe h-	NonDNS	NonDNS	fivepseq 1.3.5	Pombe_NonDSN_rep1-2
PMID: 33870233, PMID: 35474692	2021	Zhang Y	Pelechano	Pombe_NonDSN_rep2_s18	Pombe_NonDSN_rep2	GSM4613704	SRR12004694	Development of High-throughput 5Pseq and detection of ribosome stalls at termination level in Saccharomyces cerevisiae	h-	NextSeq 500	HT-5PSeq	yeast	Ascomycota	Schizosaccharomyces pombe	S.Pombe h-	NonDNS	NonDNS	fivepseq 1.3.5	Pombe_NonDSN_rep1-2
PMID: 33870233, PMID: 35474692	2021	Zhang Y	Pelechano	Pombe_CHX_rep1_s18	Pombe_CHX_rep1	GSM4613707	SRR12004697	Development of High-throughput 5Pseq and detection of ribosome stalls at termination level in Saccharomyces cerevisiae	h-	NextSeq 500	HT-5PSeq	yeast	Ascomycota	Schizosaccharomyces pombe	S.Pombe h-	cycloheximide	cycloheximide	fivepseq 1.3.5	Pombe_CHX_rep1-2
PMID: 33870233, PMID: 35474692	2021	Zhang Y	Pelechano	Pombe_CHX_rep2_s18	Pombe_CHX_rep2	GSM4613708	SRR12004698	Development of High-throughput 5Pseq and detection of ribosome stalls at termination level in Saccharomyces cerevisiae	h-	NextSeq 500	HT-5PSeq	yeast	Ascomycota	Schizosaccharomyces pombe	S.Pombe h-	cycloheximide	cycloheximide	fivepseq 1.3.5	Pombe_CHX_rep1-2
PMID: 33870233, PMID: 35474692	2021	Zhang Y	Pelechano	BY4741_DSN_rep1_s18	BY4741_DSN_rep1	GSM4613693	SRR12004683	Development of High-throughput 5Pseq and detection of ribosome stalls at termination level in Saccharomyces cerevisiae	MATa his3delta1 leu2delta0 met15delta0 ura3delta0	NextSeq 500	HT-5PSeq	yeast	Ascomycota	Saccharomyces cerevisiae	BY4741	DSN	DSN	fivepseq 1.3.5	BY4741_DSN_rep1-2
PMID: 33870233, PMID: 35474692	2021	Zhang Y	Pelechano	BY4741_DSN_rep2_s18	BY4741_DSN_rep2	GSM4613694	SRR12004684	Development of High-throughput 5Pseq and detection of ribosome stalls at termination level in Saccharomyces cerevisiae	MATa his3delta1 leu2delta0 met15delta0 ura3delta0	NextSeq 500	HT-5PSeq	yeast	Ascomycota	Saccharomyces cerevisiae	BY4741	DSN	DSN	fivepseq 1.3.5	BY4741_DSN_rep1-2
PMID: 33870233, PMID: 35474692	2021	Zhang Y	Pelechano	BY4741_NonDSN_rep1_s18	BY4741_NonDSN_rep1	GSM4613695	SRR12004685	Development of High-throughput 5Pseq and detection of ribosome stalls at termination level in Saccharomyces cerevisiae	MATa his3delta1 leu2delta0 met15delta0 ura3delta0	NextSeq 500	HT-5PSeq	yeast	Ascomycota	Saccharomyces cerevisiae	BY4741	NonDNS	NonDNS	fivepseq 1.3.5	BY4741_NonDSN_rep1-2
PMID: 33870233, PMID: 35474692	2021	Zhang Y	Pelechano	BY4741_NonDSN_rep2_s18	BY4741_NonDSN_rep2	GSM4613696	SRR12004686	Development of High-throughput 5Pseq and detection of ribosome stalls at termination level in Saccharomyces cerevisiae	MATa his3delta1 leu2delta0 met15delta0 ura3delta0	NextSeq 500	HT-5PSeq	yeast	Ascomycota	Saccharomyces cerevisiae	BY4741	NonDNS	NonDNS	fivepseq 1.3.5	BY4741_NonDSN_rep1-2
PMID: 33870233, PMID: 35474692	2021	Zhang Y	Pelechano	BY4741_NonProbes_rep1_s18	BY4741_NonProbes_rep1	GSM4613697	SRR12004687	Development of High-throughput 5Pseq and detection of ribosome stalls at termination level in Saccharomyces cerevisiae	MATa his3delta1 leu2delta0 met15delta0 ura3delta0	NextSeq 500	HT-5PSeq	yeast	Ascomycota	Saccharomyces cerevisiae	BY4741	NonProbes	NonProbes	fivepseq 1.3.5	BY4741_NonProbes_rep1-2
PMID: 33870233, PMID: 35474692	2021	Zhang Y	Pelechano	BY4741_NonProbes_rep2_s18	BY4741_NonProbes_rep2	GSM4613698	SRR12004688	Development of High-throughput 5Pseq and detection of ribosome stalls at termination level in Saccharomyces cerevisiae	MATa his3delta1 leu2delta0 met15delta0 ura3delta0	NextSeq 500	HT-5PSeq	yeast	Ascomycota	Saccharomyces cerevisiae	BY4741	NonProbes	NonProbes	fivepseq 1.3.5	BY4741_NonProbes_rep1-2
PMID: 33870233, PMID: 35474692	2021	Zhang Y	Pelechano	BY_Norm_5P_rep1_s18	BY_Norm_5P_rep1	GSM4613699	SRR12004689	Development of High-throughput 5Pseq and detection of ribosome stalls at termination level in Saccharomyces cerevisiae	MATa his3delta1 leu2delta0 met15delta0 ura3delta0	NextSeq 500	5PSeq	yeast	Ascomycota	Saccharomyces cerevisiae	BY4741	wildtype	YPD	fivepseq 1.3.5	BY_Norm_5P_rep1-2
PMID: 33870233, PMID: 35474692	2021	Zhang Y	Pelechano	BY_Norm_5P_rep2_s18	BY_Norm_5P_rep2	GSM4613700	SRR12004690	Development of High-throughput 5Pseq and detection of ribosome stalls at termination level in Saccharomyces cerevisiae	MATa his3delta1 leu2delta0 met15delta0 ura3delta0	NextSeq 500	5PSeq	yeast	Ascomycota	Saccharomyces cerevisiae	BY4741	wildtype	YPD	fivepseq 1.3.5	BY_Norm_5P_rep1-2
PMID: 33870233, PMID: 35474692	2021	Zhang Y	Pelechano	BY4741_CHX_rep1_s18	BY4741_CHX_rep1	GSM4613705	SRR12004695	Development of High-throughput 5Pseq and detection of ribosome stalls at termination level in Saccharomyces cerevisiae	MATa his3delta1 leu2delta0 met15delta0 ura3delta0	NextSeq 500	HT-5PSeq	yeast	Ascomycota	Saccharomyces cerevisiae	BY4741	cycloheximide	cycloheximide	fivepseq 1.3.5	BY4741_CHX_rep1-2
PMID: 33870233, PMID: 35474692	2021	Zhang Y	Pelechano	BY4741_CHX_rep2_s18	BY4741_CHX_rep2	GSM4613706	SRR12004696	Development of High-throughput 5Pseq and detection of ribosome stalls at termination level in Saccharomyces cerevisiae	MATa his3delta1 leu2delta0 met15delta0 ura3delta0	NextSeq 500	HT-5PSeq	yeast	Ascomycota	Saccharomyces cerevisiae	BY4741	cycloheximide	cycloheximide	fivepseq 1.3.5	BY4741_CHX_rep1-2
PMID: 33870233, PMID: 35474692	2021	Zhang Y	Pelechano	BY4741_lowOD_rep1_s18	BY4741_lowOD_rep1	GSM4613709	SRR12004671	Development of High-throughput 5Pseq and detection of ribosome stalls at termination level in Saccharomyces cerevisiae	MATa his3delta1 leu2delta0 met15delta0 ura3delta0	NextSeq 500	HT-5PSeq	yeast	Ascomycota	Saccharomyces cerevisiae	BY4741	lowOD	lowOD	fivepseq 1.3.5	BY4741_lowOD_rep1-2
PMID: 33870233, PMID: 35474692	2021	Zhang Y	Pelechano	BY4741_lowOD_rep2_s18	BY4741_lowOD_rep2	GSM4613710	SRR12004672	Development of High-throughput 5Pseq and detection of ribosome stalls at termination level in Saccharomyces cerevisiae	MATa his3delta1 leu2delta0 met15delta0 ura3delta0	NextSeq 500	HT-5PSeq	yeast	Ascomycota	Saccharomyces cerevisiae	BY4741	lowOD	lowOD	fivepseq 1.3.5	BY4741_lowOD_rep1-2
PMID: 33870233, PMID: 35474692	2021	Zhang Y	Pelechano	BY-Stationary_rep1_s18	BY-Stationary_rep1	GSM4613711	SRR12004673	Development of High-throughput 5Pseq and detection of ribosome stalls at termination level in Saccharomyces cerevisiae	MATa his3delta1 leu2delta0 met15delta0 ura3delta0	NextSeq 500	HT-5PSeq	yeast	Ascomycota	Saccharomyces cerevisiae	BY4741	stationary	stationary	fivepseq 1.3.5	BY-Stationary_rep1-2
PMID: 33870233, PMID: 35474692	2021	Zhang Y	Pelechano	BY-Stationary_rep2_s18	BY-Stationary_rep2	GSM4613712	SRR12004674	Development of High-throughput 5Pseq and detection of ribosome stalls at termination level in Saccharomyces cerevisiae	MATa his3delta1 leu2delta0 met15delta0 ura3delta0	NextSeq 500	HT-5PSeq	yeast	Ascomycota	Saccharomyces cerevisiae	BY4741	stationary	stationary	fivepseq 1.3.5	BY-Stationary_rep1-2
PMID:39578617	2024	Stevens	Pelechano	may7_fluc_rep01	MAY7 Fluconazole 5P-Seq biol rep1	GSM8282292	SRR29089668	The early transcriptional and post-transcriptional responses to fluconazole in sensitive and resistant Candida albicans	MAY7	NextSeq 2000	HT-5Pseq	yeast	Ascomycota	Candida albicans	MAY7	fluconazole	fluconazole	fivepseq 1.3.5	may7_fluc_rep1-3
PMID:39578617	2024	Stevens	Pelechano	may7_fluc_rep02	MAY7 Fluconazole 5P-Seq biol rep2	GSM8282293	SRR29089667	The early transcriptional and post-transcriptional responses to fluconazole in sensitive and resistant Candida albicans	MAY7	NextSeq 2000	HT-5Pseq	yeast	Ascomycota	Candida albicans	MAY7	fluconazole	fluconazole	fivepseq 1.3.5	may7_fluc_rep1-3
PMID:39578617	2024	Stevens	Pelechano	may7_fluc_rep03	MAY7 Fluconazole 5P-Seq biol rep3	GSM8282294	SRR29089666	The early transcriptional and post-transcriptional responses to fluconazole in sensitive and resistant Candida albicans	MAY7	NextSeq 2000	HT-5Pseq	yeast	Ascomycota	Candida albicans	MAY7	fluconazole	fluconazole	fivepseq 1.3.5	may7_fluc_rep1-3
PMID:39578617	2024	Stevens	Pelechano	may7_ut_rep01	MAY7 Control 5P-Seq biol rep1	GSM8282295	SRR29089665	The early transcriptional and post-transcriptional responses to fluconazole in sensitive and resistant Candida albicans	MAY7	NextSeq 2000	HT-5Pseq	yeast	Ascomycota	Candida albicans	MAY7	fluconazole	YPD	fivepseq 1.3.5	may7_ut_rep1-3
PMID:39578617	2024	Stevens	Pelechano	may7_ut_rep02	MAY7 Control 5P-Seq biol rep2	GSM8282296	SRR29089664	The early transcriptional and post-transcriptional responses to fluconazole in sensitive and resistant Candida albicans	MAY7	NextSeq 2000	HT-5Pseq	yeast	Ascomycota	Candida albicans	MAY7	fluconazole	YPD	fivepseq 1.3.5	may7_ut_rep1-3
PMID:39578617	2024	Stevens	Pelechano	may7_ut_rep03	MAY7 Control 5P-Seq biol rep3	GSM8282297	SRR29089663	The early transcriptional and post-transcriptional responses to fluconazole in sensitive and resistant Candida albicans	MAY7	NextSeq 2000	HT-5Pseq	yeast	Ascomycota	Candida albicans	MAY7	fluconazole	YPD	fivepseq 1.3.5	may7_ut_rep1-3
PMID:39578617	2024	Stevens	Pelechano	may478_fluc_rep02	MAY478 Fluconazole 5P-Seq biol rep2	GSM8282298	SRR29089662	The early transcriptional and post-transcriptional responses to fluconazole in sensitive and resistant Candida albicans	MAY478	NextSeq 2000	HT-5Pseq	yeast	Ascomycota	Candida albicans	MAY478	fluconazole	fluconazole	fivepseq 1.3.5	may478_fluc_rep2-3
PMID:39578617	2024	Stevens	Pelechano	may478_fluc_rep03	MAY478 Fluconazole 5P-Seq biol rep3	GSM8282299	SRR29089661	The early transcriptional and post-transcriptional responses to fluconazole in sensitive and resistant Candida albicans	MAY478	NextSeq 2000	HT-5Pseq	yeast	Ascomycota	Candida albicans	MAY478	fluconazole	fluconazole	fivepseq 1.3.5	may478_fluc_rep2-3
PMID:39578617	2024	Stevens	Pelechano	may478_ut_rep02	MAY478 Control 5P-Seq biol rep2	GSM8282300	SRR29089660	The early transcriptional and post-transcriptional responses to fluconazole in sensitive and resistant Candida albicans	MAY478	NextSeq 2000	HT-5Pseq	yeast	Ascomycota	Candida albicans	MAY478	fluconazole	YPD	fivepseq 1.3.5	may478_ut_rep2-3
PMID:39578617	2024	Stevens	Pelechano	may478_ut_rep03	MAY478 Control 5P-Seq biol rep3	GSM8282301	SRR29089659	The early transcriptional and post-transcriptional responses to fluconazole in sensitive and resistant Candida albicans	MAY478	NextSeq 2000	HT-5Pseq	yeast	Ascomycota	Candida albicans	MAY478	fluconazole	YPD	fivepseq 1.3.5	may478_ut_rep2-3
PMID:39578617	2024	Stevens	Pelechano	plc124_fluc_rep01	PLC124 Fluconazole 5P-Seq biol rep1	GSM8282286	SRR29089674	The early transcriptional and post-transcriptional responses to fluconazole in sensitive and resistant Candida albicans	PLC124	NextSeq 2000	HT-5Pseq	yeast	Ascomycota	Candida albicans	PLC124	fluconazole	fluconazole	fivepseq 1.3.5	plc124_fluc_rep1-3
PMID:39578617	2024	Stevens	Pelechano	plc124_fluc_rep02	PLC124 Fluconazole 5P-Seq biol rep1	GSM8282287	SRR29089673	The early transcriptional and post-transcriptional responses to fluconazole in sensitive and resistant Candida albicans	PLC124	NextSeq 2000	HT-5Pseq	yeast	Ascomycota	Candida albicans	PLC124	fluconazole	fluconazole	fivepseq 1.3.5	plc124_fluc_rep1-3
PMID:39578617	2024	Stevens	Pelechano	plc124_fluc_rep03	PLC124 Fluconazole 5P-Seq biol rep1	GSM8282288	SRR29089672	The early transcriptional and post-transcriptional responses to fluconazole in sensitive and resistant Candida albicans	PLC124	NextSeq 2000	HT-5Pseq	yeast	Ascomycota	Candida albicans	PLC124	fluconazole	fluconazole	fivepseq 1.3.5	plc124_fluc_rep1-3
PMID:39578617	2024	Stevens	Pelechano	plc124_ut_rep02	PLC124 Control 5P-Seq biol rep2	GSM8282290	SRR29089670	The early transcriptional and post-transcriptional responses to fluconazole in sensitive and resistant Candida albicans	PLC124	NextSeq 2000	HT-5Pseq	yeast	Ascomycota	Candida albicans	PLC124	fluconazole	YPD	fivepseq 1.3.5	plc124_ut_rep2-3
PMID:39578617	2024	Stevens	Pelechano	plc124_ut_rep03	PLC124 Control 5P-Seq biol rep2	GSM8282291	SRR29089669	The early transcriptional and post-transcriptional responses to fluconazole in sensitive and resistant Candida albicans	PLC124	NextSeq 2000	HT-5Pseq	yeast	Ascomycota	Candida albicans	PLC124	fluconazole	YPD	fivepseq 1.3.5	plc124_ut_rep2-3
PMID:39578617	2024	Stevens	Pelechano	sc5314_fluc_rep01	SC5314 Fluconazole 5P-Seq biol rep1	GSM8282280	SRR29089680	The early transcriptional and post-transcriptional responses to fluconazole in sensitive and resistant Candida albicans	SC5314	NextSeq 2000	HT-5Pseq	yeast	Ascomycota	Candida albicans	SC5314	fluconazole	fluconazole	fivepseq 1.3.5	sc5314_fluc_rep1-3
PMID:39578617	2024	Stevens	Pelechano	sc5314_fluc_rep02	SC5314 Fluconazole 5P-Seq biol rep1	GSM8282281	SRR29089679	The early transcriptional and post-transcriptional responses to fluconazole in sensitive and resistant Candida albicans	SC5314	NextSeq 2000	HT-5Pseq	yeast	Ascomycota	Candida albicans	SC5314	fluconazole	fluconazole	fivepseq 1.3.5	sc5314_fluc_rep1-3
PMID:39578617	2024	Stevens	Pelechano	sc5314_fluc_rep03	SC5314 Fluconazole 5P-Seq biol rep1	GSM8282282	SRR29089678	The early transcriptional and post-transcriptional responses to fluconazole in sensitive and resistant Candida albicans	SC5314	NextSeq 2000	HT-5Pseq	yeast	Ascomycota	Candida albicans	SC5314	fluconazole	fluconazole	fivepseq 1.3.5	sc5314_fluc_rep1-3
PMID:39578617	2024	Stevens	Pelechano	sc5314_ut_rep01	SC5314 Control 5P-Seq biol rep1	GSM8282283	SRR29089677	The early transcriptional and post-transcriptional responses to fluconazole in sensitive and resistant Candida albicans	SC5314	NextSeq 2000	HT-5Pseq	yeast	Ascomycota	Candida albicans	SC5314	fluconazole	YPD	fivepseq 1.3.5	sc5314_ut_rep1-3
PMID:39578617	2024	Stevens	Pelechano	sc5314_ut_rep02	SC5314 Control 5P-Seq biol rep1	GSM8282284	SRR29089676	The early transcriptional and post-transcriptional responses to fluconazole in sensitive and resistant Candida albicans	SC5314	NextSeq 2000	HT-5Pseq	yeast	Ascomycota	Candida albicans	SC5314	fluconazole	YPD	fivepseq 1.3.5	sc5314_ut_rep1-3
PMID:39578617	2024	Stevens	Pelechano	sc5314_ut_rep03	SC5314 Control 5P-Seq biol rep1	GSM8282285	SRR29089675	The early transcriptional and post-transcriptional responses to fluconazole in sensitive and resistant Candida albicans	SC5314	NextSeq 2000	HT-5Pseq	yeast	Ascomycota	Candida albicans	SC5314	fluconazole	YPD	fivepseq 1.3.5	sc5314_ut_rep1-3
PMID:39578617	2024	Stevens	Pelechano	CHX1_S13_R1	SC5314 Cycloheximide 5P-Seq biol rep1	GSM8282302	SRR29089658	The early transcriptional and post-transcriptional responses to fluconazole in sensitive and resistant Candida albicans	SC5314	NextSeq 2000	HT-5Pseq	yeast	Ascomycota	Candida albicans	SC5314	cycloheximide	cycloheximide	fivepseq 1.3.5	SC5314_Cycloheximide_rep1-3
PMID:39578617	2024	Stevens	Pelechano	CHX2_S14_R1	SC5314 Cycloheximide 5P-Seq biol rep2	GSM8282303		The early transcriptional and post-transcriptional responses to fluconazole in sensitive and resistant Candida albicans	SC5314	NextSeq 2000	HT-5Pseq	yeast	Ascomycota	Candida albicans	SC5314	cycloheximide	cycloheximide	fivepseq 1.3.5	SC5314_Cycloheximide_rep1-3
PMID:39578617	2024	Stevens	Pelechano	CHX3_S15_R1	SC5314 Cycloheximide 5P-Seq biol rep3	GSM8282303	SRR29089657	The early transcriptional and post-transcriptional responses to fluconazole in sensitive and resistant Candida albicans	SC5314	NextSeq 2000	HT-5Pseq	yeast	Ascomycota	Candida albicans	SC5314	cycloheximide	cycloheximide	fivepseq 1.3.5	SC5314_Cycloheximide_rep1-3
PMID:39578617	2024	Stevens	Pelechano	CTX1_S21_R1	SC5314 Control 5P-Seq biol rep1			The early transcriptional and post-transcriptional responses to fluconazole in sensitive and resistant Candida albicans	SC5314	NextSeq 2000	HT-5Pseq	yeast	Ascomycota	Candida albicans	SC5314	cycloheximide	cycloheximide	fivepseq 1.3.5	SC5314_Control_rep1-2
PMID:39578617	2024	Stevens	Pelechano	CTX3_S22_R1	SC5314 Control 5P-Seq biol rep3			The early transcriptional and post-transcriptional responses to fluconazole in sensitive and resistant Candida albicans	SC5314	NextSeq 2000	HT-5Pseq	yeast	Ascomycota	Candida albicans	SC5314	cycloheximide	cycloheximide	fivepseq 1.3.5	SC5314_Control_rep1-2
PMID:39578617	2024	Stevens	Pelechano	Arg-Pro-Dep_S19_r1	Arg- Pro deprivation biol repl 1	GSM8282304	SRR29089656	The early transcriptional and post-transcriptional responses to fluconazole in sensitive and resistant Candida albicans	SC5314	NextSeq 2000	HT-5Pseq	yeast	Ascomycota	Candida albicans	SC5314	amino acid deprivation	YPD	fivepseq 1.3.5	Arg-Pro-Deprivation
PMID:39578617	2024	Stevens	Pelechano	Arg-Pro-Dep_S20_r3	Arg- Pro deprivation biol repl 3	GSM8282305	SRR29089655	The early transcriptional and post-transcriptional responses to fluconazole in sensitive and resistant Candida albicans	SC5314	NextSeq 2000	HT-5Pseq	yeast	Ascomycota	Candida albicans	SC5314	amino acid deprivation	YPD	fivepseq 1.3.5	Arg-Pro-Deprivation
PMID:39578617	2024	Stevens	Pelechano	UT1_S16_R1	Control deprivation biol repl 1	GSM8282306		The early transcriptional and post-transcriptional responses to fluconazole in sensitive and resistant Candida albicans	SC5314	NextSeq 2000	HT-5Pseq	yeast	Ascomycota	Candida albicans	SC5314	amino acid deprivation	YPD	fivepseq 1.3.5	Control-Arg-Pro
PMID:39578617	2024	Stevens	Pelechano	UT3_S18_R1	Control deprivation biol repl 3	GSM8282306		The early transcriptional and post-transcriptional responses to fluconazole in sensitive and resistant Candida albicans	SC5314	NextSeq 2000	HT-5Pseq	yeast	Ascomycota	Candida albicans	SC5314	amino acid deprivation	YPD	fivepseq 1.3.5	Control-Arg-Pro
PMID:37217719	2023	Huch S, Nersisyan L	Pelechano	acac_g30_fecul-B_pur-t30_r1_fc_r_v13_S10_R1	Aggregatibacter actinomycetemcomitans (acag), Fecal culture, Puromycin , 30 min	GSE153497	SRP269220	Atlas of mRNA translation and decay for bacteria	Aggregatibacter actinomycetemcomitans	NextSeq 500	5Pseq	bacteria	Pseudomonadota	Aggregatibacter actinomycetemcomitans	Aggregatibacter actinomycetemcomitans	Puromycin	Puromycin	fivepseq v.1.2.0	acac_pur-t30
PMID:37217719	2023	Huch S, Nersisyan L	Pelechano	acac_g30_fecul-B_mup-t30_r1_fc_r_v13_S4_R1	Aggregatibacter actinomycetemcomitans (acag), Fecal culture, Mupirocin (MUP) treatment, 30 min	GSE153497	SRP269220	Atlas of mRNA translation and decay for bacteria	Aggregatibacter actinomycetemcomitans	NextSeq 500	5Pseq	bacteria	Pseudomonadota	Aggregatibacter actinomycetemcomitans	Aggregatibacter actinomycetemcomitans	Mupirocin	Mupirocin	fivepseq v.1.2.0	acac_mup-t30
PMID:37217719	2023	Huch S, Nersisyan L	Pelechano	acac_g30_fecul-B_pur-t05_r1_fc_r_v13_S9_R1	Aggregatibacter actinomycetemcomitans (acag), Fecal culture, Puromycin , 5 min	GSE153497	SRP269220	Atlas of mRNA translation and decay for bacteria	Aggregatibacter actinomycetemcomitans	NextSeq 500	5Pseq	bacteria	Pseudomonadota	Aggregatibacter actinomycetemcomitans	Aggregatibacter actinomycetemcomitans	Puromycin	Puromycin	fivepseq v.1.2.0	acac_pur-t05
PMID:37217719	2023	Huch S, Nersisyan L	Pelechano	acac_g30_fecul-B_ery-t30_r1_fc_r_v13_S8_R1	Aggregatibacter actinomycetemcomitans (acag), Fecal culture, Erythromycin, 30 min	GSE153497	SRP269220	Atlas of mRNA translation and decay for bacteria	Aggregatibacter actinomycetemcomitans	NextSeq 500	5Pseq	bacteria	Pseudomonadota	Aggregatibacter actinomycetemcomitans	Aggregatibacter actinomycetemcomitans	Erythromycin	Erythromycin	fivepseq v.1.2.0	acac_ery-t30
PMID:37217719	2023	Huch S, Nersisyan L	Pelechano	acac_g30_fecul-B_mup-t05_r1_fc_r_v13_S3_R1	Aggregatibacter actinomycetemcomitans (acag), Fecal culture, Mupirocin (MUP) treatment, 5 min	GSE153497	SRP269220	Atlas of mRNA translation and decay for bacteria	Aggregatibacter actinomycetemcomitans	NextSeq 500	5Pseq	bacteria	Pseudomonadota	Aggregatibacter actinomycetemcomitans	Aggregatibacter actinomycetemcomitans	Mupirocin	Mupirocin	fivepseq v.1.2.0	acac_mup-t05
PMID:37217719	2023	Huch S, Nersisyan L	Pelechano	acac_g30_fecul-B_ctr_r1_fc_r_v13_S13_R1	Aggregatibacter actinomycetemcomitans (acag), Fecal culture, No treatment	GSE153497	SRP269220	Atlas of mRNA translation and decay for bacteria	Aggregatibacter actinomycetemcomitans	NextSeq 500	5Pseq	bacteria	Pseudomonadota	Aggregatibacter actinomycetemcomitans	Aggregatibacter actinomycetemcomitans	Control	Control	fivepseq v.1.2.0	acac_ctr
PMID:37217719	2023	Huch S, Nersisyan L	Pelechano	acac_g30_fecul-B_dox-t05_r1_fc_r_v13_S5_R1	Aggregatibacter actinomycetemcomitans (acag), Fecal culture, Doxycycline (DOX) treatment, 5 min	GSE153497	SRP269220	Atlas of mRNA translation and decay for bacteria	Aggregatibacter actinomycetemcomitans	NextSeq 500	5Pseq	bacteria	Pseudomonadota	Aggregatibacter actinomycetemcomitans	Aggregatibacter actinomycetemcomitans	Doxycycline	Doxycycline	fivepseq v.1.2.0	acac_dox-t05
PMID:37217719	2023	Huch S, Nersisyan L	Pelechano	acac_g30_fecul-B_dox-t30_r1_fc_r_v13_S6_R1	Aggregatibacter actinomycetemcomitans (acag), Fecal culture, Doxycycline (DOX) treatment, 30 min	GSE153497	SRP269220	Atlas of mRNA translation and decay for bacteria	Aggregatibacter actinomycetemcomitans	NextSeq 500	5Pseq	bacteria	Pseudomonadota	Aggregatibacter actinomycetemcomitans	Aggregatibacter actinomycetemcomitans	Doxycycline	Doxycycline	fivepseq v.1.2.0	acac_dox-t30
PMID:37217719	2023	Huch S, Nersisyan L	Pelechano	acac_g30_fecul-B_ery-t05_r1_fc_r_v13_S7_R1	Aggregatibacter actinomycetemcomitans (acag), Fecal culture, Erythromycin, 5 min	GSE153497	SRP269220	Atlas of mRNA translation and decay for bacteria	Aggregatibacter actinomycetemcomitans	NextSeq 500	5Pseq	bacteria	Pseudomonadota	Aggregatibacter actinomycetemcomitans	Aggregatibacter actinomycetemcomitans	Erythromycin	Erythromycin	fivepseq v.1.2.0	acac_ery-t05
PMID:37217719	2023	Huch S, Nersisyan L	Pelechano	acac_g30_fecul-B_cam-t30_r1_fc_r_v13_S2_R1	Aggregatibacter actinomycetemcomitans (acag), Fecal culture, Chloramphenicol (CAM) treatment, 30 min	GSE153497	SRP269220	Atlas of mRNA translation and decay for bacteria	Aggregatibacter actinomycetemcomitans	NextSeq 500	5Pseq	bacteria	Pseudomonadota	Aggregatibacter actinomycetemcomitans	Aggregatibacter actinomycetemcomitans	Chloramphenicol (CAM)	Chloramphenicol (CAM)	fivepseq v.1.2.0	acac_cam-t30
PMID:37217719	2023	Huch S, Nersisyan L	Pelechano	acac_g30_fecul-B_5fu-t30_r1_fc_r_v13_S12_R1	Aggregatibacter actinomycetemcomitans (acag), Fecal culture, 5-Fluorouracil treatment, 30min	GSE153497	SRP269220	Atlas of mRNA translation and decay for bacteria	Aggregatibacter actinomycetemcomitans	NextSeq 500	5Pseq	bacteria	Pseudomonadota	Aggregatibacter actinomycetemcomitans	Aggregatibacter actinomycetemcomitans	5-Fluorouracil	5-Fluorouracil	fivepseq v.1.2.0	acac_5fu-t30
PMID:37217719	2023	Huch S, Nersisyan L	Pelechano	acac_g30_fecul-B_cam-t05_r1_fc_r_v13_S1_R1	Aggregatibacter actinomycetemcomitans (acag), Fecal culture, Chloramphenicol (CAM) treatment, 5min	GSE153497	SRP269220	Atlas of mRNA translation and decay for bacteria	Aggregatibacter actinomycetemcomitans	NextSeq 500	5Pseq	bacteria	Pseudomonadota	Aggregatibacter actinomycetemcomitans	Aggregatibacter actinomycetemcomitans	Chloramphenicol (CAM)	Chloramphenicol (CAM)	fivepseq v.1.2.0	acac_cam-t05
PMID:37217719	2023	Huch S, Nersisyan L	Pelechano	acac_g30_fecul-B_5fu-t05_r1_fc_r_v13_S11_R1	Aggregatibacter actinomycetemcomitans (acag), Fecal culture, 5-Fluorouracil treatment, 5 min	GSE153497	SRP269220	Atlas of mRNA translation and decay for bacteria	Aggregatibacter actinomycetemcomitans	NextSeq 500	5Pseq	bacteria	Pseudomonadota	Aggregatibacter actinomycetemcomitans	Aggregatibacter actinomycetemcomitans	5-Fluorouracil	5-Fluorouracil	fivepseq v.1.2.0	acac_5fu-t05
PMID:37217719	2023	Huch S, Nersisyan L	Pelechano	acac_g31_fecul-C_pur-t30_r1_fc_r_v13_S23_R1	Aggregatibacter actinomycetemcomitans (acag), Fecal culture, Puromycin , 30 min	GSE153497	SRP269220	Atlas of mRNA translation and decay for bacteria	Aggregatibacter actinomycetemcomitans	NextSeq 500	5Pseq	bacteria	Pseudomonadota	Aggregatibacter actinomycetemcomitans	Aggregatibacter actinomycetemcomitans	Puromycin	Puromycin	fivepseq v.1.2.0	acac_pur-t30
PMID:37217719	2023	Huch S, Nersisyan L	Pelechano	acac_g31_fecul-C_mup-t30_r1_fc_r_v13_S17_R1	Aggregatibacter actinomycetemcomitans (acag), Fecal culture, Mupirocin (MUP) treatment, 30 min	GSE153497	SRP269220	Atlas of mRNA translation and decay for bacteria	Aggregatibacter actinomycetemcomitans	NextSeq 500	5Pseq	bacteria	Pseudomonadota	Aggregatibacter actinomycetemcomitans	Aggregatibacter actinomycetemcomitans	Mupirocin	Mupirocin	fivepseq v.1.2.0	acac_mup-t30
PMID:37217719	2023	Huch S, Nersisyan L	Pelechano	acac_g31_fecul-C_pur-t05_r1_fc_r_v13_S22_R1	Aggregatibacter actinomycetemcomitans (acag), Fecal culture, Puromycin , 5 min	GSE153497	SRP269220	Atlas of mRNA translation and decay for bacteria	Aggregatibacter actinomycetemcomitans	NextSeq 500	5Pseq	bacteria	Pseudomonadota	Aggregatibacter actinomycetemcomitans	Aggregatibacter actinomycetemcomitans	Puromycin	Puromycin	fivepseq v.1.2.0	acac_pur-t05
PMID:37217719	2023	Huch S, Nersisyan L	Pelechano	acac_g31_fecul-C_ery-t05_r1_fc_r_v13_S20_R1	Aggregatibacter actinomycetemcomitans (acag), Fecal culture, Erythromycin, 5 min	GSE153497	SRP269220	Atlas of mRNA translation and decay for bacteria	Aggregatibacter actinomycetemcomitans	NextSeq 500	5Pseq	bacteria	Pseudomonadota	Aggregatibacter actinomycetemcomitans	Aggregatibacter actinomycetemcomitans	Erythromycin	Erythromycin	fivepseq v.1.2.0	acac_ery-t05
PMID:37217719	2023	Huch S, Nersisyan L	Pelechano	acac_g31_fecul-C_ery-t30_r1_fc_r_v13_S21_R1	Aggregatibacter actinomycetemcomitans (acag), Fecal culture, Erythromycin, 30 min	GSE153497	SRP269220	Atlas of mRNA translation and decay for bacteria	Aggregatibacter actinomycetemcomitans	NextSeq 500	5Pseq	bacteria	Pseudomonadota	Aggregatibacter actinomycetemcomitans	Aggregatibacter actinomycetemcomitans	Erythromycin	Erythromycin	fivepseq v.1.2.0	acac_ery-t30
PMID:37217719	2023	Huch S, Nersisyan L	Pelechano	acac_g31_fecul-C_mup-t05_r1_fc_r_v13_S16_R1	Aggregatibacter actinomycetemcomitans (acag), Fecal culture, Mupirocin (MUP) treatment, 5 min	GSE153497	SRP269220	Atlas of mRNA translation and decay for bacteria	Aggregatibacter actinomycetemcomitans	NextSeq 500	5Pseq	bacteria	Pseudomonadota	Aggregatibacter actinomycetemcomitans	Aggregatibacter actinomycetemcomitans	Mupirocin	Mupirocin	fivepseq v.1.2.0	acac_mup-t05
PMID:37217719	2023	Huch S, Nersisyan L	Pelechano	acac_g31_fecul-C_dox-t05_r1_fc_r_v13_S18_R1	Aggregatibacter actinomycetemcomitans (acag), Fecal culture, Doxycycline (DOX) treatment, 5 min	GSE153497	SRP269220	Atlas of mRNA translation and decay for bacteria	Aggregatibacter actinomycetemcomitans	NextSeq 500	5Pseq	bacteria	Pseudomonadota	Aggregatibacter actinomycetemcomitans	Aggregatibacter actinomycetemcomitans	Doxycycline	Doxycycline	fivepseq v.1.2.0	acac_dox-t05
PMID:37217719	2023	Huch S, Nersisyan L	Pelechano	acac_g31_fecul-C_dox-t30_r1_fc_r_v13_S19_R1	Aggregatibacter actinomycetemcomitans (acag), Fecal culture, Doxycycline (DOX) treatment, 30 min	GSE153497	SRP269220	Atlas of mRNA translation and decay for bacteria	Aggregatibacter actinomycetemcomitans	NextSeq 500	5Pseq	bacteria	Pseudomonadota	Aggregatibacter actinomycetemcomitans	Aggregatibacter actinomycetemcomitans	Doxycycline	Doxycycline	fivepseq v.1.2.0	acac_dox-t30
PMID:37217719	2023	Huch S, Nersisyan L	Pelechano	acac_g31_fecul-C_cam-t30_r1_fc_r_v13_S15_R1	Aggregatibacter actinomycetemcomitans (acag), Fecal culture, Chloramphenicol (CAM) treatment, 30 min	GSE153497	SRP269220	Atlas of mRNA translation and decay for bacteria	Aggregatibacter actinomycetemcomitans	NextSeq 500	5Pseq	bacteria	Pseudomonadota	Aggregatibacter actinomycetemcomitans	Aggregatibacter actinomycetemcomitans	Chloramphenicol (CAM)	Chloramphenicol (CAM)	fivepseq v.1.2.0	acac_cam-t30
PMID:37217719	2023	Huch S, Nersisyan L	Pelechano	acac_g31_fecul-C_ctr_r1_fc_r_v13_S26_R1	Aggregatibacter actinomycetemcomitans (acag), Fecal culture, No treatment	GSE153497	SRP269220	Atlas of mRNA translation and decay for bacteria	Aggregatibacter actinomycetemcomitans	NextSeq 500	5Pseq	bacteria	Pseudomonadota	Aggregatibacter actinomycetemcomitans	Aggregatibacter actinomycetemcomitans	Control	Control	fivepseq v.1.2.0	acac_ctr
PMID:37217719	2023	Huch S, Nersisyan L	Pelechano	acac_g31_fecul-C_cam-t05_r1_fc_r_v13_S14_R1	Aggregatibacter actinomycetemcomitans (acag), Fecal culture, Chloramphenicol (CAM) treatment, 5 min	GSE153497	SRP269220	Atlas of mRNA translation and decay for bacteria	Aggregatibacter actinomycetemcomitans	NextSeq 500	5Pseq	bacteria	Pseudomonadota	Aggregatibacter actinomycetemcomitans	Aggregatibacter actinomycetemcomitans	Chloramphenicol (CAM)	Chloramphenicol (CAM)	fivepseq v.1.2.0	acac_cam-t05
PMID:37217719	2023	Huch S, Nersisyan L	Pelechano	acac_g31_fecul-C_5fu-t30_r1_fc_r_v13_S25_R1	Aggregatibacter actinomycetemcomitans (acag), Fecal culture, 5-Fluorouracil treatment, 30 min	GSE153497	SRP269220	Atlas of mRNA translation and decay for bacteria	Aggregatibacter actinomycetemcomitans	NextSeq 500	5Pseq	bacteria	Pseudomonadota	Aggregatibacter actinomycetemcomitans	Aggregatibacter actinomycetemcomitans	5-Fluorouracil	5-Fluorouracil	fivepseq v.1.2.0	acac_5fu-t30
PMID:37217719	2023	Huch S, Nersisyan L	Pelechano	acac_g31_fecul-C_5fu-t05_r1_fc_r_v13_S24_R1	Aggregatibacter actinomycetemcomitans (acag), Fecal culture, 5-Fluorouracil treatment, 5 min	GSE153497	SRP269220	Atlas of mRNA translation and decay for bacteria	Aggregatibacter actinomycetemcomitans	NextSeq 500	5Pseq	bacteria	Pseudomonadota	Aggregatibacter actinomycetemcomitans	Aggregatibacter actinomycetemcomitans	5-Fluorouracil	5-Fluorouracil	fivepseq v.1.2.0	acac_5fu-t05
PMID:37217719	2023	Huch S, Nersisyan L	Pelechano	afin_mup_r2_s_o_v15	Alistipes finegoldii cultured, MUP treatment, replicate 2	GSE153497	SRP269220	Atlas of mRNA translation and decay for bacteria	Aggregatibacter actinomycetemcomitans	NextSeq 500	5Pseq	bacteria	Bacteroidota	Alistipes finegoldii (afin)	Alistipes finegoldii (afin)	Mupirocin	Mupirocin	fivepseq v.1.2.0	afin_mup
PMID:37217719	2023	Huch S, Nersisyan L	Pelechano	afin_mup_r1_s_o_v15	Alistipes finegoldii cultured, MUP treatment, replicate 1	GSE153497	SRP269220	Atlas of mRNA translation and decay for bacteria	Aggregatibacter actinomycetemcomitans	NextSeq 500	5Pseq	bacteria	Bacteroidota	Alistipes finegoldii (afin)	Alistipes finegoldii (afin)	Mupirocin	Mupirocin	fivepseq v.1.2.0	afin_mup
PMID:37217719	2023	Huch S, Nersisyan L	Pelechano	afin_ctr_r2_s_o_v15	Alistipes finegoldii cultured, Control, replicate 2	GSE153497	SRP269220	Atlas of mRNA translation and decay for bacteria	Aggregatibacter actinomycetemcomitans	NextSeq 500	5Pseq	bacteria	Bacteroidota	Alistipes finegoldii (afin)	Alistipes finegoldii (afin)	Control	Control	fivepseq v.1.2.0	afin_ctr
PMID:37217719	2023	Huch S, Nersisyan L	Pelechano	afin_cam_r2_s_o_v15	Alistipes finegoldii cultured, Chloramphenicol (CAM) treatment, replicate 2	GSE153497	SRP269220	Atlas of mRNA translation and decay for bacteria	Aggregatibacter actinomycetemcomitans	NextSeq 500	5Pseq	bacteria	Bacteroidota	Alistipes finegoldii (afin)	Alistipes finegoldii (afin)	Chloramphenicol (CAM)	Chloramphenicol (CAM)	fivepseq v.1.2.0	afin_cam
PMID:37217719	2023	Huch S, Nersisyan L	Pelechano	afin_ctr_r1_s_o_v15	Alistipes finegoldii cultured, Control, replicate 1	GSE153497	SRP269220	Atlas of mRNA translation and decay for bacteria	Aggregatibacter actinomycetemcomitans	NextSeq 500	5Pseq	bacteria	Bacteroidota	Alistipes finegoldii (afin)	Alistipes finegoldii (afin)	Control	Control	fivepseq v.1.2.0	afin_ctr
PMID:37217719	2023	Huch S, Nersisyan L	Pelechano	afin_cam_r1_s_o_v15	Alistipes finegoldii cultured, Chloramphenicol (CAM) treatment, replicate 1	GSE153497	SRP269220	Atlas of mRNA translation and decay for bacteria	Aggregatibacter actinomycetemcomitans	NextSeq 500	5Pseq	bacteria	Bacteroidota	Alistipes finegoldii (afin)	Alistipes finegoldii (afin)	Chloramphenicol (CAM)	Chloramphenicol (CAM)	fivepseq v.1.2.0	afin_cam
PMID:37217719	2023	Huch S, Nersisyan L	Pelechano	agem_fecul-B_5fu-t05_r1	Aggregatibacter actinomycetemcomitans, Fecal culture, 5-Fluorouracil treatment, 5 min	GSE153497	SRP269220	Atlas of mRNA translation and decay for bacteria	Aggregatibacter actinomycetemcomitans	NextSeq 500	5Pseq	bacteria	Pseudomonadota	Aggregatibacter actinomycetemcomitans	Aggregatibacter actinomycetemcomitans	5-Fluorouracil	5-Fluorouracil	fivepseq v.1.2.0	agem_5fu
PMID:37217719	2023	Huch S, Nersisyan L	Pelechano	agem_fecul-B_5fu-t30_r1	Aggregatibacter actinomycetemcomitans, Fecal culture, 5-Fluorouracil treatment, 30 min	GSE153497	SRP269220	Atlas of mRNA translation and decay for bacteria	Aggregatibacter actinomycetemcomitans	NextSeq 500	5Pseq	bacteria	Pseudomonadota	Aggregatibacter actinomycetemcomitans	Aggregatibacter actinomycetemcomitans	5-Fluorouracil	5-Fluorouracil	fivepseq v.1.2.0	agem_5fu
PMID:37217719	2023	Huch S, Nersisyan L	Pelechano	agem_fecul-B_cam-t05_r1	Aggregatibacter actinomycetemcomitans, Fecal culture, Chloramphenicol (CAM) treatment, 5 min	GSE153497	SRP269220	Atlas of mRNA translation and decay for bacteria	Aggregatibacter actinomycetemcomitans	NextSeq 500	5Pseq	bacteria	Pseudomonadota	Aggregatibacter actinomycetemcomitans	Aggregatibacter actinomycetemcomitans	Chloramphenicol (CAM)	Chloramphenicol (CAM)	fivepseq v.1.2.0	agem_cam
PMID:37217719	2023	Huch S, Nersisyan L	Pelechano	agem_fecul-B_cam-t30_r1	Aggregatibacter actinomycetemcomitans, Fecal culture, Chloramphenicol (CAM) treatment, 30 min	GSE153497	SRP269220	Atlas of mRNA translation and decay for bacteria	Aggregatibacter actinomycetemcomitans	NextSeq 500	5Pseq	bacteria	Pseudomonadota	Aggregatibacter actinomycetemcomitans	Aggregatibacter actinomycetemcomitans	Chloramphenicol (CAM)	Chloramphenicol (CAM)	fivepseq v.1.2.0	agem_cam
PMID:37217719	2023	Huch S, Nersisyan L	Pelechano	agem_fecul-B_ctr_r1	Aggregatibacter actinomycetemcomitans, Fecal culture, Control	GSE153497	SRP269220	Atlas of mRNA translation and decay for bacteria	Aggregatibacter actinomycetemcomitans	NextSeq 500	5Pseq	bacteria	Pseudomonadota	Aggregatibacter actinomycetemcomitans	Aggregatibacter actinomycetemcomitans	Control	Control	fivepseq v.1.2.0	agem_ctr
PMID:37217719	2023	Huch S, Nersisyan L	Pelechano	agem_fecul-B_dox-t05_r1	Aggregatibacter actinomycetemcomitans, Fecal culture, Doxycycline (DOX) treatment, 5 min	GSE153497	SRP269220	Atlas of mRNA translation and decay for bacteria	Aggregatibacter actinomycetemcomitans	NextSeq 500	5Pseq	bacteria	Pseudomonadota	Aggregatibacter actinomycetemcomitans	Aggregatibacter actinomycetemcomitans	Doxycycline	Doxycycline	fivepseq v.1.2.0	agem_dox
PMID:37217719	2023	Huch S, Nersisyan L	Pelechano	agem_fecul-B_dox-t30_r1	Aggregatibacter actinomycetemcomitans, Fecal culture, Doxycycline (DOX) treatment, 30 min	GSE153497	SRP269220	Atlas of mRNA translation and decay for bacteria	Aggregatibacter actinomycetemcomitans	NextSeq 500	5Pseq	bacteria	Pseudomonadota	Aggregatibacter actinomycetemcomitans	Aggregatibacter actinomycetemcomitans	Doxycycline	Doxycycline	fivepseq v.1.2.0	agem_dox
PMID:37217719	2023	Huch S, Nersisyan L	Pelechano	agem_fecul-B_ery-t05_r1	Aggregatibacter actinomycetemcomitans, Fecal culture, Erythromycin treatment, 5 min	GSE153497	SRP269220	Atlas of mRNA translation and decay for bacteria	Aggregatibacter actinomycetemcomitans	NextSeq 500	5Pseq	bacteria	Pseudomonadota	Aggregatibacter actinomycetemcomitans	Aggregatibacter actinomycetemcomitans	Erythromycin	Erythromycin	fivepseq v.1.2.0	agem_ery
PMID:37217719	2023	Huch S, Nersisyan L	Pelechano	agem_fecul-B_ery-t30_r1	Aggregatibacter actinomycetemcomitans, Fecal culture, Erythromycin treatment, 5 min	GSE153497	SRP269220	Atlas of mRNA translation and decay for bacteria	Aggregatibacter actinomycetemcomitans	NextSeq 500	5Pseq	bacteria	Pseudomonadota	Aggregatibacter actinomycetemcomitans	Aggregatibacter actinomycetemcomitans	Erythromycin	Erythromycin	fivepseq v.1.2.0	agem_ery
PMID:37217719	2023	Huch S, Nersisyan L	Pelechano	agem_fecul-B_mup-t05_r1	Aggregatibacter actinomycetemcomitans, Fecal culture, Mupirocin (MUP) treatment, 5 min	GSE153497	SRP269220	Atlas of mRNA translation and decay for bacteria	Aggregatibacter actinomycetemcomitans	NextSeq 500	5Pseq	bacteria	Pseudomonadota	Aggregatibacter actinomycetemcomitans	Aggregatibacter actinomycetemcomitans	Mupirocin	Mupirocin	fivepseq v.1.2.0	agem_mup
PMID:37217719	2023	Huch S, Nersisyan L	Pelechano	agem_fecul-B_mup-t30_r1	Aggregatibacter actinomycetemcomitans, Fecal culture, Mupirocin (MUP) treatment, 30 min	GSE153497	SRP269220	Atlas of mRNA translation and decay for bacteria	Aggregatibacter actinomycetemcomitans	NextSeq 500	5Pseq	bacteria	Pseudomonadota	Aggregatibacter actinomycetemcomitans	Aggregatibacter actinomycetemcomitans	Mupirocin	Mupirocin	fivepseq v.1.2.0	agem_mup
PMID:37217719	2023	Huch S, Nersisyan L	Pelechano	agem_fecul-B_pur-t05_r1	Aggregatibacter actinomycetemcomitans, Fecal culture, Puromycin , 5 min	GSE153497	SRP269220	Atlas of mRNA translation and decay for bacteria	Aggregatibacter actinomycetemcomitans	NextSeq 500	5Pseq	bacteria	Pseudomonadota	Aggregatibacter actinomycetemcomitans	Aggregatibacter actinomycetemcomitans	Puromycin	Puromycin	fivepseq v.1.2.0	agem_pur
PMID:37217719	2023	Huch S, Nersisyan L	Pelechano	agem_fecul-B_pur-t30_r1	Aggregatibacter actinomycetemcomitans, Fecal culture, Puromycin , 30 min	GSE153497	SRP269220	Atlas of mRNA translation and decay for bacteria	Aggregatibacter actinomycetemcomitans	NextSeq 500	5Pseq	bacteria	Pseudomonadota	Aggregatibacter actinomycetemcomitans	Aggregatibacter actinomycetemcomitans	Puromycin	Puromycin	fivepseq v.1.2.0	agem_pur
PMID:37217719	2023	Huch S, Nersisyan L	Pelechano	agem_fecul-C_pur-t30_r1	Aggregatibacter actinomycetemcomitans, Fecal culture, Puromycin , 30 min	GSE153497	SRP269220	Atlas of mRNA translation and decay for bacteria	Aggregatibacter actinomycetemcomitans	NextSeq 500	5Pseq	bacteria	Pseudomonadota	Aggregatibacter actinomycetemcomitans	Aggregatibacter actinomycetemcomitans	Puromycin	Puromycin	fivepseq v.1.2.0	agem_pur
PMID:37217719	2023	Huch S, Nersisyan L	Pelechano	agem_fecul-C_mup-t30_r1	Aggregatibacter actinomycetemcomitans, Fecal culture, Mupirocin (MUP) treatment, 30 min	GSE153497	SRP269220	Atlas of mRNA translation and decay for bacteria	Aggregatibacter actinomycetemcomitans	NextSeq 500	5Pseq	bacteria	Pseudomonadota	Aggregatibacter actinomycetemcomitans	Aggregatibacter actinomycetemcomitans	Mupirocin	Mupirocin	fivepseq v.1.2.0	agem_mup
PMID:37217719	2023	Huch S, Nersisyan L	Pelechano	agem_fecul-C_pur-t05_r1	Aggregatibacter actinomycetemcomitans, Fecal culture, Puromycin , 5 min	GSE153497	SRP269220	Atlas of mRNA translation and decay for bacteria	Aggregatibacter actinomycetemcomitans	NextSeq 500	5Pseq	bacteria	Pseudomonadota	Aggregatibacter actinomycetemcomitans	Aggregatibacter actinomycetemcomitans	Puromycin	Puromycin	fivepseq v.1.2.0	agem_pur
PMID:37217719	2023	Huch S, Nersisyan L	Pelechano	agem_fecul-C_ery-t05_r1	Aggregatibacter actinomycetemcomitans, Fecal culture, Erythromycin treatment, 5 min	GSE153497	SRP269220	Atlas of mRNA translation and decay for bacteria	Aggregatibacter actinomycetemcomitans	NextSeq 500	5Pseq	bacteria	Pseudomonadota	Aggregatibacter actinomycetemcomitans	Aggregatibacter actinomycetemcomitans	Erythromycin	Erythromycin	fivepseq v.1.2.0	agem_ery
PMID:37217719	2023	Huch S, Nersisyan L	Pelechano	agem_fecul-C_ery-t30_r1	Aggregatibacter actinomycetemcomitans, Fecal culture, Erythromycin treatment, 5 min	GSE153497	SRP269220	Atlas of mRNA translation and decay for bacteria	Aggregatibacter actinomycetemcomitans	NextSeq 500	5Pseq	bacteria	Pseudomonadota	Aggregatibacter actinomycetemcomitans	Aggregatibacter actinomycetemcomitans	Erythromycin	Erythromycin	fivepseq v.1.2.0	agem_ery
PMID:37217719	2023	Huch S, Nersisyan L	Pelechano	agem_fecul-C_mup-t05_r1	Aggregatibacter actinomycetemcomitans, Fecal culture, Mupirocin (MUP) treatment, 5 min	GSE153497	SRP269220	Atlas of mRNA translation and decay for bacteria	Aggregatibacter actinomycetemcomitans	NextSeq 500	5Pseq	bacteria	Pseudomonadota	Aggregatibacter actinomycetemcomitans	Aggregatibacter actinomycetemcomitans	Mupirocin	Mupirocin	fivepseq v.1.2.0	agem_mup
PMID:37217719	2023	Huch S, Nersisyan L	Pelechano	agem_fecul-C_ctr_r1	Aggregatibacter actinomycetemcomitans, Fecal culture, Control	GSE153497	SRP269220	Atlas of mRNA translation and decay for bacteria	Aggregatibacter actinomycetemcomitans	NextSeq 500	5Pseq	bacteria	Pseudomonadota	Aggregatibacter actinomycetemcomitans	Aggregatibacter actinomycetemcomitans	Control	Control	fivepseq v.1.2.0	agem_ctr
PMID:37217719	2023	Huch S, Nersisyan L	Pelechano	agem_fecul-C_dox-t05_r1	Aggregatibacter actinomycetemcomitans, Fecal culture, Doxycycline (DOX) treatment, 5 min	GSE153497	SRP269220	Atlas of mRNA translation and decay for bacteria	Aggregatibacter actinomycetemcomitans	NextSeq 500	5Pseq	bacteria	Pseudomonadota	Aggregatibacter actinomycetemcomitans	Aggregatibacter actinomycetemcomitans	Doxycycline	Doxycycline	fivepseq v.1.2.0	agem_dox
PMID:37217719	2023	Huch S, Nersisyan L	Pelechano	agem_fecul-C_dox-t30_r1	Aggregatibacter actinomycetemcomitans, Fecal culture, Doxycycline (DOX) treatment, 30 min	GSE153497	SRP269220	Atlas of mRNA translation and decay for bacteria	Aggregatibacter actinomycetemcomitans	NextSeq 500	5Pseq	bacteria	Pseudomonadota	Aggregatibacter actinomycetemcomitans	Aggregatibacter actinomycetemcomitans	Doxycycline	Doxycycline	fivepseq v.1.2.0	agem_dox
PMID:37217719	2023	Huch S, Nersisyan L	Pelechano	agem_fecul-C_cam-t05_r1	Aggregatibacter actinomycetemcomitans, Fecal culture, Chloramphenicol (CAM) treatment, 5 min	GSE153497	SRP269220	Atlas of mRNA translation and decay for bacteria	Aggregatibacter actinomycetemcomitans	NextSeq 500	5Pseq	bacteria	Pseudomonadota	Aggregatibacter actinomycetemcomitans	Aggregatibacter actinomycetemcomitans	Chloramphenicol (CAM)	Chloramphenicol (CAM)	fivepseq v.1.2.0	agem_cam
PMID:37217719	2023	Huch S, Nersisyan L	Pelechano	agem_fecul-C_cam-t30_r1	Aggregatibacter actinomycetemcomitans, Fecal culture, Chloramphenicol (CAM) treatment, 30 min	GSE153497	SRP269220	Atlas of mRNA translation and decay for bacteria	Aggregatibacter actinomycetemcomitans	NextSeq 500	5Pseq	bacteria	Pseudomonadota	Aggregatibacter actinomycetemcomitans	Aggregatibacter actinomycetemcomitans	Chloramphenicol (CAM)	Chloramphenicol (CAM)	fivepseq v.1.2.0	agem_cam
PMID:37217719	2023	Huch S, Nersisyan L	Pelechano	agem_fecul-C_5fu-t05_r1	Aggregatibacter actinomycetemcomitans, Fecal culture, 5-Fluorouracil treatment, 5 min	GSE153497	SRP269220	Atlas of mRNA translation and decay for bacteria	Aggregatibacter actinomycetemcomitans	NextSeq 500	5Pseq	bacteria	Pseudomonadota	Aggregatibacter actinomycetemcomitans	Aggregatibacter actinomycetemcomitans	5-Fluorouracil	5-Fluorouracil	fivepseq v.1.2.0	agem_5fu
PMID:37217719	2023	Huch S, Nersisyan L	Pelechano	agem_fecul-C_5fu-t30_r1	Aggregatibacter actinomycetemcomitans, Fecal culture, 5-Fluorouracil treatment, 30 min	GSE153497	SRP269220	Atlas of mRNA translation and decay for bacteria	Aggregatibacter actinomycetemcomitans	NextSeq 500	5Pseq	bacteria	Pseudomonadota	Aggregatibacter actinomycetemcomitans	Aggregatibacter actinomycetemcomitans	5-Fluorouracil	5-Fluorouracil	fivepseq v.1.2.0	agem_5fu
PMID:37217719	2023	Huch S, Nersisyan L	Pelechano	Akkermansia_comp_ctr_r1-2	Akkermansia, Compost, No treatment, replicate 2	GSE153497	SRP269220	Atlas of mRNA translation and decay for bacteria	Aggregatibacter actinomycetemcomitans	NextSeq 500	5Pseq	bacteria	Verrucomicrobiota	Akkermansia	Akkermansia	Control	Control	fivepseq v.1.2.0	Akkermansia_comp_ctr
PMID:37217719	2023	Huch S, Nersisyan L	Pelechano	Akkermansia_comp_ctr_r1-1	Akkermansia, Compost, No treatment, replicate 1	GSE153497	SRP269220	Atlas of mRNA translation and decay for bacteria	Aggregatibacter actinomycetemcomitans	NextSeq 500	5Pseq	bacteria	Verrucomicrobiota	Akkermansia	Akkermansia	Control	Control	fivepseq v.1.2.0	Akkermansia_comp_ctr
PMID:37217719	2023	Huch S, Nersisyan L	Pelechano	Akkermansia_feces_ctr_r1-3	Akkermansia, Feces, No treatment, replicate 3	GSE153497	SRP269220	Atlas of mRNA translation and decay for bacteria	Aggregatibacter actinomycetemcomitans	NextSeq 500	5Pseq	bacteria	Verrucomicrobiota	Akkermansia	Akkermansia	Control	Control	fivepseq v.1.2.0	Akkermansia_feces_ctr
PMID:37217719	2023	Huch S, Nersisyan L	Pelechano	Akkermansia_feces_ctr_r1-1	Akkermansia, Feces, No treatment, replicate 1	GSE153497	SRP269220	Atlas of mRNA translation and decay for bacteria	Aggregatibacter actinomycetemcomitans	NextSeq 500	5Pseq	bacteria	Verrucomicrobiota	Akkermansia	Akkermansia	Control	Control	fivepseq v.1.2.0	Akkermansia_feces_ctr
PMID:37217719	2023	Huch S, Nersisyan L	Pelechano	Akkermansia_feces_ctr_r1-2	Akkermansia, Feces, No treatment, replicate 2	GSE153497	SRP269220	Atlas of mRNA translation and decay for bacteria	Aggregatibacter actinomycetemcomitans	NextSeq 500	5Pseq	bacteria	Verrucomicrobiota	Akkermansia	Akkermansia	Control	Control	fivepseq v.1.2.0	Akkermansia_feces_ctr
PMID:37217719	2023	Huch S, Nersisyan L	Pelechano	Alistipes_comp_ctr_r1-2	Alistipes, Compost, No treatment, replicate 2	GSE153497	SRP269220	Atlas of mRNA translation and decay for bacteria	Alistipes	NextSeq 500	5Pseq	bacteria	Bacteroidota	Alistipes	Alistipes	Control	Control	fivepseq v.1.2.0	Alistipes_comp_ctr
PMID:37217719	2023	Huch S, Nersisyan L	Pelechano	Alistipes_comp_ctr_r1-1	Alistipes, Compost, No treatment, replicate 1	GSE153497	SRP269220	Atlas of mRNA translation and decay for bacteria	Alistipes	NextSeq 500	5Pseq	bacteria	Bacteroidota	Alistipes	Alistipes	Control	Control	fivepseq v.1.2.0	Alistipes_comp_ctr
PMID:37217719	2023	Huch S, Nersisyan L	Pelechano	Alistipes_feces_ctr_r1-3	Alistipes, Feces, No treatment, replicate 3	GSE153497	SRP269220	Atlas of mRNA translation and decay for bacteria	Alistipes	NextSeq 500	5Pseq	bacteria	Bacteroidota	Alistipes	Alistipes	Control	Control	fivepseq v.1.2.0	Alistipes_feces_ctr
PMID:37217719	2023	Huch S, Nersisyan L	Pelechano	Alistipes_feces_ctr_r1-2	Alistipes, Feces, No treatment, replicate 2	GSE153497	SRP269220	Atlas of mRNA translation and decay for bacteria	Alistipes	NextSeq 500	5Pseq	bacteria	Bacteroidota	Alistipes	Alistipes	Control	Control	fivepseq v.1.2.0	Alistipes_feces_ctr
PMID:37217719	2023	Huch S, Nersisyan L	Pelechano	Alistipes_feces_ctr_r1-1	Alistipes, Feces, No treatment, replicate 1	GSE153497	SRP269220	Atlas of mRNA translation and decay for bacteria	Alistipes	NextSeq 500	5Pseq	bacteria	Bacteroidota	Alistipes	Alistipes	Control	Control	fivepseq v.1.2.0	Alistipes_feces_ctr
PMID:37217719	2023	Huch S, Nersisyan L	Pelechano	Atopobium_vs_ctr_r8	Atopobium, Vaginal swab, No treatment, replicate 8	GSE153497	SRP269220	Atlas of mRNA translation and decay for bacteria	Atopobium	NextSeq 500	5Pseq	bacteria	Actinomycetota	Atopobium	Atopobium	Control	Control	fivepseq v.1.2.0	Atopobium_vs_ctr
PMID:37217719	2023	Huch S, Nersisyan L	Pelechano	Atopobium_vs_ctr_r6	Atopobium, Vaginal swab, No treatment, replicate 6	GSE153497	SRP269220	Atlas of mRNA translation and decay for bacteria	Atopobium	NextSeq 500	5Pseq	bacteria	Actinomycetota	Atopobium	Atopobium	Control	Control	fivepseq v.1.2.0	Atopobium_vs_ctr
PMID:37217719	2023	Huch S, Nersisyan L	Pelechano	Atopobium_vs_ctr_r7	Atopobium, Vaginal swab, No treatment, replicate 7	GSE153497	SRP269220	Atlas of mRNA translation and decay for bacteria	Atopobium	NextSeq 500	5Pseq	bacteria	Actinomycetota	Atopobium	Atopobium	Control	Control	fivepseq v.1.2.0	Atopobium_vs_ctr
PMID:37217719	2023	Huch S, Nersisyan L	Pelechano	Atopobium_vs_ctr_r3	Atopobium, Vaginal swab, No treatment, replicate 3	GSE153497	SRP269220	Atlas of mRNA translation and decay for bacteria	Atopobium	NextSeq 500	5Pseq	bacteria	Actinomycetota	Atopobium	Atopobium	Control	Control	fivepseq v.1.2.0	Atopobium_vs_ctr
PMID:37217719	2023	Huch S, Nersisyan L	Pelechano	Atopobium_vs_ctr_r4	Atopobium, Vaginal swab, No treatment, replicate 4	GSE153497	SRP269220	Atlas of mRNA translation and decay for bacteria	Atopobium	NextSeq 500	5Pseq	bacteria	Actinomycetota	Atopobium	Atopobium	Control	Control	fivepseq v.1.2.0	Atopobium_vs_ctr
PMID:37217719	2023	Huch S, Nersisyan L	Pelechano	Atopobium_vs_ctr_r5	Atopobium, Vaginal swab, No treatment, replicate 5	GSE153497	SRP269220	Atlas of mRNA translation and decay for bacteria	Atopobium	NextSeq 500	5Pseq	bacteria	Actinomycetota	Atopobium	Atopobium	Control	Control	fivepseq v.1.2.0	Atopobium_vs_ctr
PMID:37217719	2023	Huch S, Nersisyan L	Pelechano	Atopobium_vs_ctr_r1	Atopobium, Vaginal swab, No treatment, replicate 1	GSE153497	SRP269220	Atlas of mRNA translation and decay for bacteria	Atopobium	NextSeq 500	5Pseq	bacteria	Actinomycetota	Atopobium	Atopobium	Control	Control	fivepseq v.1.2.0	Atopobium_vs_ctr
PMID:37217719	2023	Huch S, Nersisyan L	Pelechano	Atopobium_vs_ctr_r2	Atopobium, Vaginal swab, No treatment, replicate 2	GSE153497	SRP269220	Atlas of mRNA translation and decay for bacteria	Atopobium	NextSeq 500	5Pseq	bacteria	Actinomycetota	Atopobium	Atopobium	Control	Control	fivepseq v.1.2.0	Atopobium_vs_ctr
PMID:37217719	2023	Huch S, Nersisyan L	Pelechano	Atopobium_comp_ctr_r1-2	Atopobium, Compost, No treatment, replicate 2	GSE153497	SRP269220	Atlas of mRNA translation and decay for bacteria	Atopobium	NextSeq 500	5Pseq	bacteria	Actinomycetota	Atopobium	Atopobium	Control	Control	fivepseq v.1.2.0	Atopobium_comp_ctr
PMID:37217719	2023	Huch S, Nersisyan L	Pelechano	Atopobium_comp_ctr_r1-1	Atopobium, Compost, No treatment, replicate 1	GSE153497	SRP269220	Atlas of mRNA translation and decay for bacteria	Atopobium	NextSeq 500	5Pseq	bacteria	Actinomycetota	Atopobium	Atopobium	Control	Control	fivepseq v.1.2.0	Atopobium_comp_ctr
PMID:37217719	2023	Huch S, Nersisyan L	Pelechano	Atopobium_feces_ctr_r1-3	Atopobium, Feces, No treatment, replicate 3	GSE153497	SRP269220	Atlas of mRNA translation and decay for bacteria	Atopobium	NextSeq 500	5Pseq	bacteria	Actinomycetota	Atopobium	Atopobium	Control	Control	fivepseq v.1.2.0	Atopobium_feces_ctr
PMID:37217719	2023	Huch S, Nersisyan L	Pelechano	Atopobium_feces_ctr_r1-2	Atopobium, Feces, No treatment, replicate 2	GSE153497	SRP269220	Atlas of mRNA translation and decay for bacteria	Atopobium	NextSeq 500	5Pseq	bacteria	Actinomycetota	Atopobium	Atopobium	Control	Control	fivepseq v.1.2.0	Atopobium_feces_ctr
PMID:37217719	2023	Huch S, Nersisyan L	Pelechano	Atopobium_feces_ctr_r1-1	Atopobium, Feces, No treatment, replicate 1	GSE153497	SRP269220	Atlas of mRNA translation and decay for bacteria	Atopobium	NextSeq 500	5Pseq	bacteria	Actinomycetota	Atopobium	Atopobium	Control	Control	fivepseq v.1.2.0	Atopobium_feces_ctr
PMID:37217719	2023	Huch S, Nersisyan L	Pelechano	avag_vs_ctr_r1	Atopobium vaginae, Vaginal swab, No treatment, replicate 1	GSE153497	SRP269220	Atlas of mRNA translation and decay for bacteria	Atopobium vaginae	NextSeq 500	5Pseq	bacteria	Actinomycetota	Atopobium vaginae	Atopobium vaginae	Control	Control	fivepseq v.1.2.0	avag_vs_ctr
PMID:37217719	2023	Huch S, Nersisyan L	Pelechano	avag_vs_ctr_r2	Atopobium vaginae, Vaginal swab, No treatment, replicate 2	GSE153497	SRP269220	Atlas of mRNA translation and decay for bacteria	Atopobium vaginae	NextSeq 500	5Pseq	bacteria	Actinomycetota	Atopobium vaginae	Atopobium vaginae	Control	Control	fivepseq v.1.2.0	avag_vs_ctr
PMID:37217719	2023	Huch S, Nersisyan L	Pelechano	avag_vs_ctr_r3	Atopobium vaginae, Vaginal swab, No treatment, replicate 3	GSE153497	SRP269220	Atlas of mRNA translation and decay for bacteria	Atopobium vaginae	NextSeq 500	5Pseq	bacteria	Actinomycetota	Atopobium vaginae	Atopobium vaginae	Control	Control	fivepseq v.1.2.0	avag_vs_ctr
PMID:37217719	2023	Huch S, Nersisyan L	Pelechano	avag_vs_ctr_r4	Atopobium vaginae, Vaginal swab, No treatment, replicate 4	GSE153497	SRP269220	Atlas of mRNA translation and decay for bacteria	Atopobium vaginae	NextSeq 500	5Pseq	bacteria	Actinomycetota	Atopobium vaginae	Atopobium vaginae	Control	Control	fivepseq v.1.2.0	avag_vs_ctr
PMID:37217719	2023	Huch S, Nersisyan L	Pelechano	avag_vs_ctr_r5	Atopobium vaginae, Vaginal swab, No treatment, replicate 5	GSE153497	SRP269220	Atlas of mRNA translation and decay for bacteria	Atopobium vaginae	NextSeq 500	5Pseq	bacteria	Actinomycetota	Atopobium vaginae	Atopobium vaginae	Control	Control	fivepseq v.1.2.0	avag_vs_ctr
PMID:37217719	2023	Huch S, Nersisyan L	Pelechano	avag_vs_ctr_r6	Atopobium vaginae, Vaginal swab, No treatment, replicate 6	GSE153497	SRP269220	Atlas of mRNA translation and decay for bacteria	Atopobium vaginae	NextSeq 500	5Pseq	bacteria	Actinomycetota	Atopobium vaginae	Atopobium vaginae	Control	Control	fivepseq v.1.2.0	avag_vs_ctr
PMID:37217719	2023	Huch S, Nersisyan L	Pelechano	avag_vs_ctr_r7	Atopobium vaginae, Vaginal swab, No treatment, replicate 7	GSE153497	SRP269220	Atlas of mRNA translation and decay for bacteria	Atopobium vaginae	NextSeq 500	5Pseq	bacteria	Actinomycetota	Atopobium vaginae	Atopobium vaginae	Control	Control	fivepseq v.1.2.0	avag_vs_ctr
PMID:37217719	2023	Huch S, Nersisyan L	Pelechano	avag_vs_ctr_r8	Atopobium vaginae, Vaginal swab, No treatment, replicate 8	GSE153497	SRP269220	Atlas of mRNA translation and decay for bacteria	Atopobium vaginae	NextSeq 500	5Pseq	bacteria	Actinomycetota	Atopobium vaginae	Atopobium vaginae	Control	Control	fivepseq v.1.2.0	avag_vs_ctr
PMID:37217719	2023	Huch S, Nersisyan L	Pelechano	Bacillus_comp_ctr_r1-2	Bacillus, Compost, No treatment, replicate 2	GSE153497	SRP269220	Atlas of mRNA translation and decay for bacteria	Bacillus	NextSeq 500	5Pseq	bacteria	Bacillota	Bacillus	Bacillus	Control	Control	fivepseq v.1.2.0	Bacillus_comp_ctr
PMID:37217719	2023	Huch S, Nersisyan L	Pelechano	Bacillus_comp_ctr_r1-1	Bacillus, Compost, No treatment, replicate 1	GSE153497	SRP269220	Atlas of mRNA translation and decay for bacteria	Bacillus	NextSeq 500	5Pseq	bacteria	Bacillota	Bacillus	Bacillus	Control	Control	fivepseq v.1.2.0	Bacillus_comp_ctr
PMID:37217719	2023	Huch S, Nersisyan L	Pelechano	Bacillus_feces_ctr_r1-1	Bacillus, Feces, No treatment, replicate 1	GSE153497	SRP269220	Atlas of mRNA translation and decay for bacteria	Bacillus	NextSeq 500	5Pseq	bacteria	Bacillota	Bacillus	Bacillus	Control	Control	fivepseq v.1.2.0	Bacillus_feces_ctr
PMID:37217719	2023	Huch S, Nersisyan L	Pelechano	Bacillus_feces_ctr_r1-2	Bacillus, Feces, No treatment, replicate 2	GSE153497	SRP269220	Atlas of mRNA translation and decay for bacteria	Bacillus	NextSeq 500	5Pseq	bacteria	Bacillota	Bacillus	Bacillus	Control	Control	fivepseq v.1.2.0	Bacillus_feces_ctr
PMID:37217719	2023	Huch S, Nersisyan L	Pelechano	Bacillus_feces_ctr_r1-3	Bacillus, Feces, No treatment, replicate 3	GSE153497	SRP269220	Atlas of mRNA translation and decay for bacteria	Bacillus	NextSeq 500	5Pseq	bacteria	Bacillota	Bacillus	Bacillus	Control	Control	fivepseq v.1.2.0	Bacillus_feces_ctr
PMID:37217719	2023	Huch S, Nersisyan L	Pelechano	Bacteroides_comp_ctr_r1-2	Bacteroides, Compost, No treatment, replicate 2	GSE153497	SRP269220	Atlas of mRNA translation and decay for bacteria	Bacteroides	NextSeq 500	5Pseq	bacteria	Bacteroides	Bacteroides	Bacteroides	Control	Control	fivepseq v.1.2.0	Bacteroides_comp_ctr
PMID:37217719	2023	Huch S, Nersisyan L	Pelechano	Bacteroides_comp_ctr_r1-1	Bacteroides, Compost, No treatment, replicate 1	GSE153497	SRP269220	Atlas of mRNA translation and decay for bacteria	Bacteroides	NextSeq 500	5Pseq	bacteria	Bacteroidota	Bacteroides	Bacteroides	Control	Control	fivepseq v.1.2.0	Bacteroides_comp_ctr
PMID:37217719	2023	Huch S, Nersisyan L	Pelechano	Bacteroides_feces_ctr_r1-1	Bacteroides, Feces, No treatment, replicate 1	GSE153497	SRP269220	Atlas of mRNA translation and decay for bacteria	Bacteroides	NextSeq 500	5Pseq	bacteria	Bacteroidota	Bacteroides	Bacteroides	Control	Control	fivepseq v.1.2.0	Bacteroides_feces_ctr
PMID:37217719	2023	Huch S, Nersisyan L	Pelechano	Bacteroides_feces_ctr_r1-2	Bacteroides, Feces, No treatment, replicate 2	GSE153497	SRP269220	Atlas of mRNA translation and decay for bacteria	Bacteroides	NextSeq 500	5Pseq	bacteria	Bacteroidota	Bacteroides	Bacteroides	Control	Control	fivepseq v.1.2.0	Bacteroides_feces_ctr
PMID:37217719	2023	Huch S, Nersisyan L	Pelechano	Bacteroides_feces_ctr_r1-3	Bacteroides, Feces, No treatment, replicate 3	GSE153497	SRP269220	Atlas of mRNA translation and decay for bacteria	Bacteroides	NextSeq 500	5Pseq	bacteria	Bacteroidota	Bacteroides	Bacteroides	Control	Control	fivepseq v.1.2.0	Bacteroides_feces_ctr
PMID:37217719	2023	Huch S, Nersisyan L	Pelechano	bamy_frag_r3	Bacillus amyloliquefaciens cultured, Fragmented, replicate 3	GSE153497	SRP269220	Atlas of mRNA translation and decay for bacteria	Bacillus amyloliquefaciens	NextSeq 500	5Pseq	bacteria	Bacillota	Bacillus amyloliquefaciens	Bacillus amyloliquefaciens	Fragmented	Fragmented	fivepseq v.1.2.0	bamy_frag
PMID:37217719	2023	Huch S, Nersisyan L	Pelechano	bamy_frag_r2	Bacillus amyloliquefaciens cultured, Fragmented, replicate 2	GSE153497	SRP269220	Atlas of mRNA translation and decay for bacteria	Bacillus amyloliquefaciens	NextSeq 500	5Pseq	bacteria	Bacillota	Bacillus amyloliquefaciens	Bacillus amyloliquefaciens	Fragmented	Fragmented	fivepseq v.1.2.0	bamy_frag
PMID:37217719	2023	Huch S, Nersisyan L	Pelechano	bamy_frag_r1	Bacillus amyloliquefaciens cultured, Fragmented, replicate 1	GSE153497	SRP269220	Atlas of mRNA translation and decay for bacteria	Bacillus amyloliquefaciens	NextSeq 500	5Pseq	bacteria	Bacillota	Bacillus amyloliquefaciens	Bacillus amyloliquefaciens	Fragmented	Fragmented	fivepseq v.1.2.0	bamy_frag
PMID:37217719	2023	Huch S, Nersisyan L	Pelechano	bamy_ctr_r3	Bacillus amyloliquefaciens cultured, Control, replicate 3	GSE153497	SRP269220	Atlas of mRNA translation and decay for bacteria	Bacillus amyloliquefaciens	NextSeq 500	5Pseq	bacteria	Bacillota	Bacillus amyloliquefaciens	Bacillus amyloliquefaciens	Control	Control	fivepseq v.1.2.0	bamy_ctr
PMID:37217719	2023	Huch S, Nersisyan L	Pelechano	bamy_ctr_r2	Bacillus amyloliquefaciens cultured, Control, replicate 2	GSE153497	SRP269220	Atlas of mRNA translation and decay for bacteria	Bacillus amyloliquefaciens	NextSeq 500	5Pseq	bacteria	Bacillota	Bacillus amyloliquefaciens	Bacillus amyloliquefaciens	Control	Control	fivepseq v.1.2.0	bamy_ctr
PMID:37217719	2023	Huch S, Nersisyan L	Pelechano	bamy_ctr_r1	Bacillus amyloliquefaciens cultured, Control, replicate 1	GSE153497	SRP269220	Atlas of mRNA translation and decay for bacteria	Bacillus amyloliquefaciens	NextSeq 500	5Pseq	bacteria	Bacillota	Bacillus amyloliquefaciens	Bacillus amyloliquefaciens	Control	Control	fivepseq v.1.2.0	bamy_ctr
PMID:37217719	2023	Huch S, Nersisyan L	Pelechano	bamy_cam_r3	Bacillus amyloliquefaciens cultured, Chloramphenicol (CAM) treatment, replicate 3	GSE153497	SRP269220	Atlas of mRNA translation and decay for bacteria	Bacillus amyloliquefaciens	NextSeq 500	5Pseq	bacteria	Bacillota	Bacillus amyloliquefaciens	Bacillus amyloliquefaciens	Chloramphenicol (CAM)	Chloramphenicol (CAM)	fivepseq v.1.2.0	bamy_cam
PMID:37217719	2023	Huch S, Nersisyan L	Pelechano	bamy_cam_r1	Bacillus amyloliquefaciens cultured, Chloramphenicol (CAM) treatment, replicate 1	GSE153497	SRP269220	Atlas of mRNA translation and decay for bacteria	Bacillus amyloliquefaciens	NextSeq 500	5Pseq	bacteria	Bacillota	Bacillus amyloliquefaciens	Bacillus amyloliquefaciens	Chloramphenicol (CAM)	Chloramphenicol (CAM)	fivepseq v.1.2.0	bamy_cam
PMID:37217719	2023	Huch S, Nersisyan L	Pelechano	bfra_fecul-B_pur-t30_r1	Bacteroides fragilis, Fecal culture, Puromycin (PUR) treatment, 30 min, replicate 1	GSE153497	SRP269220	Atlas of mRNA translation and decay for bacteria	Bacteroides fragilis	NextSeq 500	5Pseq	bacteria	Bacteroidota	Bacteroides fragilis	Bacteroides fragilis	Puromycin	Puromycin	fivepseq v.1.2.0	bfra_pur-t30
PMID:37217719	2023	Huch S, Nersisyan L	Pelechano	bfra_fecul-B_pur-t05_r1	Bacteroides fragilis, Fecal culture, Puromycin (PUR) treatment, 5 min, replicate 1	GSE153497	SRP269220	Atlas of mRNA translation and decay for bacteria	Bacteroides fragilis	NextSeq 500	5Pseq	bacteria	Bacteroidota	Bacteroides fragilis	Bacteroides fragilis	Puromycin	Puromycin	fivepseq v.1.2.0	bfra_pur-t05
PMID:37217719	2023	Huch S, Nersisyan L	Pelechano	bfra_fecul-B_ery-t30_r1	Bacteroides fragilis, Fecal culture, Erythromycin treatment, 30 min, replicate 1	GSE153497	SRP269220	Atlas of mRNA translation and decay for bacteria	Bacteroides fragilis	NextSeq 500	5Pseq	bacteria	Bacteroidota	Bacteroides fragilis	Bacteroides fragilis	Erythromycin	Erythromycin	fivepseq v.1.2.0	bfra_ery-t30
PMID:37217719	2023	Huch S, Nersisyan L	Pelechano	bfra_fecul-B_mup-t05_r1	Bacteroides fragilis, Fecal culture, Mupirocin (MUP) treatment, 5 min	GSE153497	SRP269220	Atlas of mRNA translation and decay for bacteria	Bacteroides fragilis	NextSeq 500	5Pseq	bacteria	Bacteroidota	Bacteroides fragilis	Bacteroides fragilis	Mupirocin	Mupirocin	fivepseq v.1.2.0	bfra_mup-t05
PMID:37217719	2023	Huch S, Nersisyan L	Pelechano	bfra_fecul-B_mup-t30_r1	Bacteroides fragilis, Fecal culture, Mupirocin (MUP) treatment, 30 min	GSE153497	SRP269220	Atlas of mRNA translation and decay for bacteria	Bacteroides fragilis	NextSeq 500	5Pseq	bacteria	Bacteroidota	Bacteroides fragilis	Bacteroides fragilis	Mupirocin	Mupirocin	fivepseq v.1.2.0	bfra_mup-t30
PMID:37217719	2023	Huch S, Nersisyan L	Pelechano	bfra_fecul-B_dox-t05_r1	Bacteroides fragilis, Fecal culture, Doxycycline treatment, 5 min, replicate 1	GSE153497	SRP269220	Atlas of mRNA translation and decay for bacteria	Bacteroides fragilis	NextSeq 500	5Pseq	bacteria	Bacteroidota	Bacteroides fragilis	Bacteroides fragilis	Doxycycline	Doxycycline	fivepseq v.1.2.0	bfra_dox-t05
PMID:37217719	2023	Huch S, Nersisyan L	Pelechano	bfra_fecul-B_dox-t30_r1	Bacteroides fragilis, Fecal culture, Doxycycline treatment, 30 min, replicate 1	GSE153497	SRP269220	Atlas of mRNA translation and decay for bacteria	Bacteroides fragilis	NextSeq 500	5Pseq	bacteria	Bacteroidota	Bacteroides fragilis	Bacteroides fragilis	Doxycycline	Doxycycline	fivepseq v.1.2.0	bfra_dox-t30
PMID:37217719	2023	Huch S, Nersisyan L	Pelechano	bfra_fecul-B_ery-t05_r1	Bacteroides fragilis, Fecal culture, Erythromycin treatment, 5 min, replicate 1	GSE153497	SRP269220	Atlas of mRNA translation and decay for bacteria	Bacteroides fragilis	NextSeq 500	5Pseq	bacteria	Bacteroidota	Bacteroides fragilis	Bacteroides fragilis	Erythromycin	Erythromycin	fivepseq v.1.2.0	bfra_ery-t05
PMID:37217719	2023	Huch S, Nersisyan L	Pelechano	bfra_fecul-B_cam-t30_r1	Bacteroides fragilis, Fecal culture, Chloramphenicol (CAM) treatment, 30 min, replicate 1	GSE153497	SRP269220	Atlas of mRNA translation and decay for bacteria	Bacteroides fragilis	NextSeq 500	5Pseq	bacteria	Bacteroidota	Bacteroides fragilis	Bacteroides fragilis	Chloramphenicol (CAM)	Chloramphenicol (CAM)	fivepseq v.1.2.0	bfra_cam-t30
PMID:37217719	2023	Huch S, Nersisyan L	Pelechano	bfra_fecul-B_ctr_r1	Bacteroides fragilis, Fecal culture, No treatment, replicate 1	GSE153497	SRP269220	Atlas of mRNA translation and decay for bacteria	Bacteroides fragilis	NextSeq 500	5Pseq	bacteria	Bacteroidota	Bacteroides fragilis	Bacteroides fragilis	Control	Control	fivepseq v.1.2.0	bfra_ctr
PMID:37217719	2023	Huch S, Nersisyan L	Pelechano	bfra_fecul-B_5fu-t30_r1	Bacteroides fragilis, Fecal culture, 5-Fluorouracil treatment, 30 min, replicate 1	GSE153497	SRP269220	Atlas of mRNA translation and decay for bacteria	Bacteroides fragilis	NextSeq 500	5Pseq	bacteria	Bacteroidota	Bacteroides fragilis	Bacteroides fragilis	5-Fluorouracil	5-Fluorouracil	fivepseq v.1.2.0	bfra_5fu-t30
PMID:37217719	2023	Huch S, Nersisyan L	Pelechano	bfra_fecul-B_cam-t05_r1	Bacteroides fragilis, Fecal culture, Chloramphenicol (CAM) treatment, 5 min, replicate 1	GSE153497	SRP269220	Atlas of mRNA translation and decay for bacteria	Bacteroides fragilis	NextSeq 500	5Pseq	bacteria	Bacteroidota	Bacteroides fragilis	Bacteroides fragilis	Chloramphenicol (CAM)	Chloramphenicol (CAM)	fivepseq v.1.2.0	bfra_cam-t05
PMID:37217719	2023	Huch S, Nersisyan L	Pelechano	bfra_fecul-B_5fu-t05_r1	Bacteroides fragilis, Fecal culture, 5-Fluorouracil treatment, 5 min, replicate 1	GSE153497	SRP269220	Atlas of mRNA translation and decay for bacteria	Bacteroides fragilis	NextSeq 500	5Pseq	bacteria	Bacteroidota	Bacteroides fragilis	Bacteroides fragilis	5-Fluorouracil	5-Fluorouracil	fivepseq v.1.2.0	bfra_5fu-t05
PMID:37217719	2023	Huch S, Nersisyan L	Pelechano	bfra_fecul-C_pur-t30_r1	Bacteroides fragilis, Fecal culture, Puromycin (PUR) treatment, 30 min, replicate 1	GSE153497	SRP269220	Atlas of mRNA translation and decay for bacteria	Bacteroides fragilis	NextSeq 500	5Pseq	bacteria	Bacteroidota	Bacteroides fragilis	Bacteroides fragilis	Puromycin	Puromycin	fivepseq v.1.2.0	bfra_pur-t30
PMID:37217719	2023	Huch S, Nersisyan L	Pelechano	bfra_fecul-C_mup-t30_r1	Bacteroides fragilis, Fecal culture, Mupirocin (MUP) treatment, 30 min, replicate 1	GSE153497	SRP269220	Atlas of mRNA translation and decay for bacteria	Bacteroides fragilis	NextSeq 500	5Pseq	bacteria	Bacteroidota	Bacteroides fragilis	Bacteroides fragilis	Mupirocin	Mupirocin	fivepseq v.1.2.0	bfra_mup-t30
PMID:37217719	2023	Huch S, Nersisyan L	Pelechano	bfra_fecul-C_pur-t05_r1	Bacteroides fragilis, Fecal culture, Puromycin (PUR) treatment, 5 min, replicate 1	GSE153497	SRP269220	Atlas of mRNA translation and decay for bacteria	Bacteroides fragilis	NextSeq 500	5Pseq	bacteria	Bacteroidota	Bacteroides fragilis	Bacteroides fragilis	Puromycin	Puromycin	fivepseq v.1.2.0	bfra_pur-t05
PMID:37217719	2023	Huch S, Nersisyan L	Pelechano	bfra_fecul-C_ery-t05_r1	Bacteroides fragilis, Fecal culture, Erythromycin treatment, 5 min, replicate 1	GSE153497	SRP269220	Atlas of mRNA translation and decay for bacteria	Bacteroides fragilis	NextSeq 500	5Pseq	bacteria	Bacteroidota	Bacteroides fragilis	Bacteroides fragilis	Erythromycin	Erythromycin	fivepseq v.1.2.0	bfra_ery-t05
PMID:37217719	2023	Huch S, Nersisyan L	Pelechano	bfra_fecul-C_ery-t30_r1	Bacteroides fragilis, Fecal culture, Erythromycin treatment, 30 min, replicate 1	GSE153497	SRP269220	Atlas of mRNA translation and decay for bacteria	Bacteroides fragilis	NextSeq 500	5Pseq	bacteria	Bacteroidota	Bacteroides fragilis	Bacteroides fragilis	Erythromycin	Erythromycin	fivepseq v.1.2.0	bfra_ery-t30
PMID:37217719	2023	Huch S, Nersisyan L	Pelechano	bfra_fecul-C_mup-t05_r1	Bacteroides fragilis, Fecal culture, Mupirocin (MUP) treatment, 5 min, replicate 1	GSE153497	SRP269220	Atlas of mRNA translation and decay for bacteria	Bacteroides fragilis	NextSeq 500	5Pseq	bacteria	Bacteroidota	Bacteroides fragilis	Bacteroides fragilis	Mupirocin	Mupirocin	fivepseq v.1.2.0	bfra_mup-t05
PMID:37217719	2023	Huch S, Nersisyan L	Pelechano	bfra_fecul-C_ctr_r1	Bacteroides fragilis, Fecal culture, No treatment, replicate 1	GSE153497	SRP269220	Atlas of mRNA translation and decay for bacteria	Bacteroides fragilis	NextSeq 500	5Pseq	bacteria	Bacteroidota	Bacteroides fragilis	Bacteroides fragilis	Control	Control	fivepseq v.1.2.0	bfra_ctr
PMID:37217719	2023	Huch S, Nersisyan L	Pelechano	bfra_fecul-C_dox-t05_r1	Bacteroides fragilis, Fecal culture, Doxycycline treatment, 5 min, replicate 1	GSE153497	SRP269220	Atlas of mRNA translation and decay for bacteria	Bacteroides fragilis	NextSeq 500	5Pseq	bacteria	Bacteroidota	Bacteroides fragilis	Bacteroides fragilis	Doxycycline	Doxycycline	fivepseq v.1.2.0	bfra_dox-t05
PMID:37217719	2023	Huch S, Nersisyan L	Pelechano	bfra_fecul-C_dox-t30_r1	Bacteroides fragilis, Fecal culture, Doxycycline treatment, 30 min, replicate 1	GSE153497	SRP269220	Atlas of mRNA translation and decay for bacteria	Bacteroides fragilis	NextSeq 500	5Pseq	bacteria	Bacteroidota	Bacteroides fragilis	Bacteroides fragilis	Doxycycline	Doxycycline	fivepseq v.1.2.0	bfra_dox-t30
PMID:37217719	2023	Huch S, Nersisyan L	Pelechano	bfra_fecul-C_5fu-t30_r1	Bacteroides fragilis, Fecal culture, 5-Fluorouracil treatment, 30 min, replicate 1	GSE153497	SRP269220	Atlas of mRNA translation and decay for bacteria	Bacteroides fragilis	NextSeq 500	5Pseq	bacteria	Bacteroidota	Bacteroides fragilis	Bacteroides fragilis	5-Fluorouracil	5-Fluorouracil	fivepseq v.1.2.0	bfra_5fu-t30
PMID:37217719	2023	Huch S, Nersisyan L	Pelechano	bfra_fecul-C_cam-t05_r1	Bacteroides fragilis, Fecal culture, Chloramphenicol (CAM) treatment, 5 min, replicate 1	GSE153497	SRP269220	Atlas of mRNA translation and decay for bacteria	Bacteroides fragilis	NextSeq 500	5Pseq	bacteria	Bacteroidota	Bacteroides fragilis	Bacteroides fragilis	Chloramphenicol (CAM)	Chloramphenicol (CAM)	fivepseq v.1.2.0	bfra_cam-t05
PMID:37217719	2023	Huch S, Nersisyan L	Pelechano	bfra_fecul-C_cam-t30_r1	Bacteroides fragilis, Fecal culture, Chloramphenicol (CAM) treatment, 30 min, replicate 1	GSE153497	SRP269220	Atlas of mRNA translation and decay for bacteria	Bacteroides fragilis	NextSeq 500	5Pseq	bacteria	Bacteroidota	Bacteroides fragilis	Bacteroides fragilis	Chloramphenicol (CAM)	Chloramphenicol (CAM)	fivepseq v.1.2.0	bfra_cam-t05
PMID:37217719	2023	Huch S, Nersisyan L	Pelechano	bfra_fecul-C_5fu-t05_r1	Bacteroides fragilis, Fecal culture, 5-Fluorouracil treatment, 5 min, replicate 1	GSE153497	SRP269220	Atlas of mRNA translation and decay for bacteria	Bacteroides fragilis	NextSeq 500	5Pseq	bacteria	Bacteroidota	Bacteroides fragilis	Bacteroides fragilis	5-Fluorouracil	5-Fluorouracil	fivepseq v.1.2.0	bfra_5fu-t05
PMID:37217719	2023	Huch S, Nersisyan L	Pelechano	Bilophila_comp_ctr_r1-2	Bilophila, Compost, No treatment, replicate 2	GSE153497	SRP269220	Atlas of mRNA translation and decay for bacteria	Bilophila	NextSeq 500	5Pseq	bacteria	Proteobacteria	Bilophila	Bilophila	Control	Control	fivepseq v.1.2.0	Bilophila_comp_ctr
PMID:37217719	2023	Huch S, Nersisyan L	Pelechano	Bilophila_comp_ctr_r1-1	Bilophila, Compost, No treatment, replicate 1	GSE153497	SRP269220	Atlas of mRNA translation and decay for bacteria	Bilophila	NextSeq 500	5Pseq	bacteria	Proteobacteria	Bilophila	Bilophila	Control	Control	fivepseq v.1.2.0	Bilophila_comp_ctr
PMID:37217719	2023	Huch S, Nersisyan L	Pelechano	Bilophila_feces_ctr_r1-3	Bilophila, Feces, No treatment, replicate 3	GSE153497	SRP269220	Atlas of mRNA translation and decay for bacteria	Bilophila	NextSeq 500	5Pseq	bacteria	Proteobacteria	Bilophila	Bilophila	Control	Control	fivepseq v.1.2.0	Bilophila_feces_ctr
PMID:37217719	2023	Huch S, Nersisyan L	Pelechano	Bilophila_feces_ctr_r1-2	Bilophila, Feces, No treatment, replicate 3	GSE153497	SRP269220	Atlas of mRNA translation and decay for bacteria	Bilophila	NextSeq 500	5Pseq	bacteria	Proteobacteria	Bilophila	Bilophila	Control	Control	fivepseq v.1.2.0	Bilophila_feces_ctr
PMID:37217719	2023	Huch S, Nersisyan L	Pelechano	Bilophila_feces_ctr_r1-1	Bilophila, Feces, No treatment, replicate 3	GSE153497	SRP269220	Atlas of mRNA translation and decay for bacteria	Bilophila	NextSeq 500	5Pseq	bacteria	Proteobacteria	Bilophila	Bilophila	Control	Control	fivepseq v.1.2.0	Bilophila_feces_ctr
PMID:37217719	2023	Huch S, Nersisyan L	Pelechano	bova_fecul-B_pur-t30_r1	Bova, Fecal culture, Puromycin (PUR) treatment, 30 min, replicate 1	GSE153497	SRP269220	Atlas of mRNA translation and decay for bacteria	Bova	NextSeq 500	5Pseq	bacteria	Bacillota	Bova	Bova	Puromycin	Puromycin	fivepseq v.1.2.0	bova_pur-t30
PMID:37217719	2023	Huch S, Nersisyan L	Pelechano	bova_fecul-B_pur-t05_r1	Bova, Fecal culture, Puromycin (PUR) treatment, 5 min, replicate 1	GSE153497	SRP269220	Atlas of mRNA translation and decay for bacteria	Bova	NextSeq 500	5Pseq	bacteria	Bacillota	Bova	Bova	Puromycin	Puromycin	fivepseq v.1.2.0	bova_pur-t05
PMID:37217719	2023	Huch S, Nersisyan L	Pelechano	bova_fecul-B_mup-t05_r1	Bova, Fecal culture, Mupirocin (MUP) treatment, 5 min, replicate 1	GSE153497	SRP269220	Atlas of mRNA translation and decay for bacteria	Bova	NextSeq 500	5Pseq	bacteria	Bacillota	Bova	Bova	Mupirocin	Mupirocin	fivepseq v.1.2.0	bova_mup-t05
PMID:37217719	2023	Huch S, Nersisyan L	Pelechano	bova_fecul-B_mup-t30_r1	Bova, Fecal culture, Mupirocin (MUP) treatment, 30 min, replicate 1	GSE153497	SRP269220	Atlas of mRNA translation and decay for bacteria	Bova	NextSeq 500	5Pseq	bacteria	Bacillota	Bova	Bova	Mupirocin	Mupirocin	fivepseq v.1.2.0	bova_mup-t30
PMID:37217719	2023	Huch S, Nersisyan L	Pelechano	bova_fecul-B_ery-t30_r1	Bova, Fecal culture, Erythromycin treatment, 30 min, replicate 1	GSE153497	SRP269220	Atlas of mRNA translation and decay for bacteria	Bova	NextSeq 500	5Pseq	bacteria	Bacillota	Bova	Bova	Erythromycin	Erythromycin	fivepseq v.1.2.0	bova_ery-t30
PMID:37217719	2023	Huch S, Nersisyan L	Pelechano	bova_fecul-B_ery-t05_r1	Bova, Fecal culture, Erythromycin treatment, 5 min, replicate 1	GSE153497	SRP269220	Atlas of mRNA translation and decay for bacteria	Bova	NextSeq 500	5Pseq	bacteria	Bacillota	Bova	Bova	Erythromycin	Erythromycin	fivepseq v.1.2.0	bova_ery-t05
PMID:37217719	2023	Huch S, Nersisyan L	Pelechano	bova_fecul-B_dox-t30_r1	Bova, Fecal culture, Doxycycline treatment, 30 min, replicate 1	GSE153497	SRP269220	Atlas of mRNA translation and decay for bacteria	Bova	NextSeq 500	5Pseq	bacteria	Bacillota	Bova	Bova	Doxycycline	Doxycycline	fivepseq v.1.2.0	bova_dox-t30
PMID:37217719	2023	Huch S, Nersisyan L	Pelechano	bova_fecul-B_ctr_r1	Bova, Fecal culture, No treatment	GSE153497	SRP269220	Atlas of mRNA translation and decay for bacteria	Bova	NextSeq 500	5Pseq	bacteria	Bacillota	Bova	Bova	Control	Control	fivepseq v.1.2.0	bova_ctr
PMID:37217719	2023	Huch S, Nersisyan L	Pelechano	bova_fecul-B_dox-t05_r1	Bova, Fecal culture, Doxycycline treatment, 5 min, replicate 1	GSE153497	SRP269220	Atlas of mRNA translation and decay for bacteria	Bova	NextSeq 500	5Pseq	bacteria	Bacillota	Bova	Bova	Doxycycline	Doxycycline	fivepseq v.1.2.0	bova_dox-t05
PMID:37217719	2023	Huch S, Nersisyan L	Pelechano	bova_fecul-B_cam-t30_r1	Bova, Fecal culture, Chloramphenicol (CAM) treatment, 30 min, replicate 1	GSE153497	SRP269220	Atlas of mRNA translation and decay for bacteria	Bova	NextSeq 500	5Pseq	bacteria	Bacillota	Bova	Bova	Chloramphenicol (CAM)	Chloramphenicol (CAM)	fivepseq v.1.2.0	bova_cam-t30
PMID:37217719	2023	Huch S, Nersisyan L	Pelechano	bova_fecul-B_cam-t05_r1	Bova, Fecal culture, Chloramphenicol (CAM) treatment, 5 min, replicate 1	GSE153497	SRP269220	Atlas of mRNA translation and decay for bacteria	Bova	NextSeq 500	5Pseq	bacteria	Bacillota	Bova	Bova	Chloramphenicol (CAM)	Chloramphenicol (CAM)	fivepseq v.1.2.0	bova_cam-t05
PMID:37217719	2023	Huch S, Nersisyan L	Pelechano	bova_fecul-B_5fu-t30_r1	Bova, Fecal culture, 5-Fluorouracil treatment, 5 min, replicate 1	GSE153497	SRP269220	Atlas of mRNA translation and decay for bacteria	Bova	NextSeq 500	5Pseq	bacteria	Bacillota	Bova	Bova	5-Fluorouracil	5-Fluorouracil	fivepseq v.1.2.0	bova_5fu-t30
PMID:37217719	2023	Huch S, Nersisyan L	Pelechano	bova_fecul-B_5fu-t05_r1	Bova, Fecal culture, 5-Fluorouracil treatment, 30 min, replicate 1	GSE153497	SRP269220	Atlas of mRNA translation and decay for bacteria	Bova	NextSeq 500	5Pseq	bacteria	Bacillota	Bova	Bova	5-Fluorouracil	5-Fluorouracil	fivepseq v.1.2.0	bova_5fu-t05
PMID:37217719	2023	Huch S, Nersisyan L	Pelechano	bova_fecul-C_pur-t30_r1	Bova, Fecal culture, Puromycin (PUR) treatment, 30 min, replicate 1	GSE153497	SRP269220	Atlas of mRNA translation and decay for bacteria	Bova	NextSeq 500	5Pseq	bacteria	Bacillota	Bova	Bova	Puromycin	Puromycin	fivepseq v.1.2.0	bova_pur-t30
PMID:37217719	2023	Huch S, Nersisyan L	Pelechano	bova_fecul-C_mup-t05_r1	Bova, Fecal culture, Mupirocin (MUP) treatment, 5 min, replicate 1	GSE153497	SRP269220	Atlas of mRNA translation and decay for bacteria	Bova	NextSeq 500	5Pseq	bacteria	Bacillota	Bova	Bova	Mupirocin	Mupirocin	fivepseq v.1.2.0	bova_mup-t05
PMID:37217719	2023	Huch S, Nersisyan L	Pelechano	bova_fecul-C_mup-t30_r1	Bova, Fecal culture, Mupirocin (MUP) treatment, 30 min, replicate 1	GSE153497	SRP269220	Atlas of mRNA translation and decay for bacteria	Bova	NextSeq 500	5Pseq	bacteria	Bacillota	Bova	Bova	Mupirocin	Mupirocin	fivepseq v.1.2.0	bova_mup-t30
PMID:37217719	2023	Huch S, Nersisyan L	Pelechano	bova_fecul-C_pur-t05_r1	Bova, Fecal culture, Puromycin (PUR) treatment, 5 min, replicate 1	GSE153497	SRP269220	Atlas of mRNA translation and decay for bacteria	Bova	NextSeq 500	5Pseq	bacteria	Bacillota	Bova	Bova	Puromycin	Puromycin	fivepseq v.1.2.0	bova_pur-t05
PMID:37217719	2023	Huch S, Nersisyan L	Pelechano	bova_fecul-C_dox-t30_r1	Bova, Fecal culture, Doxycycline treatment, 30 min, replicate 1	GSE153497	SRP269220	Atlas of mRNA translation and decay for bacteria	Bova	NextSeq 500	5Pseq	bacteria	Bacillota	Bova	Bova	Doxycycline	Doxycycline	fivepseq v.1.2.0	bova_dox-t30
PMID:37217719	2023	Huch S, Nersisyan L	Pelechano	bova_fecul-C_ery-t05_r1	Bova, Fecal culture, Erythromycin treatment, 5 min, replicate 1	GSE153497	SRP269220	Atlas of mRNA translation and decay for bacteria	Bova	NextSeq 500	5Pseq	bacteria	Bacillota	Bova	Bova	Erythromycin	Erythromycin	fivepseq v.1.2.0	bova_ery-t05
PMID:37217719	2023	Huch S, Nersisyan L	Pelechano	bova_fecul-C_ery-t30_r1	Bova, Fecal culture, Erythromycin treatment, 30 min, replicate 1	GSE153497	SRP269220	Atlas of mRNA translation and decay for bacteria	Bova	NextSeq 500	5Pseq	bacteria	Bacillota	Bova	Bova	Erythromycin	Erythromycin	fivepseq v.1.2.0	bova_ery-t30
PMID:37217719	2023	Huch S, Nersisyan L	Pelechano	bova_fecul-C_cam-t30_r1	Bova, Fecal culture, Chloramphenicol (CAM) treatment, 30 min, replicate 1	GSE153497	SRP269220	Atlas of mRNA translation and decay for bacteria	Bova	NextSeq 500	5Pseq	bacteria	Bacillota	Bova	Bova	Chloramphenicol (CAM)	Chloramphenicol (CAM)	fivepseq v.1.2.0	bova_cam-t30
PMID:37217719	2023	Huch S, Nersisyan L	Pelechano	bova_fecul-C_ctr_r1	Bova, Fecal culture, No treatment	GSE153497	SRP269220	Atlas of mRNA translation and decay for bacteria	Bova	NextSeq 500	5Pseq	bacteria	Bacillota	Bova	Bova	Control	Control	fivepseq v.1.2.0	bova_ctr
PMID:37217719	2023	Huch S, Nersisyan L	Pelechano	bova_fecul-C_dox-t05_r1	Bova, Fecal culture, Doxycycline treatment, 5 min, replicate 1	GSE153497	SRP269220	Atlas of mRNA translation and decay for bacteria	Bova	NextSeq 500	5Pseq	bacteria	Bacillota	Bova	Bova	Doxycycline	Doxycycline	fivepseq v.1.2.0	bova_dox-t05
PMID:37217719	2023	Huch S, Nersisyan L	Pelechano	bova_fecul-C_cam-t05_r1	Bova, Fecal culture, Chloramphenicol (CAM) treatment, 5 min, replicate 1	GSE153497	SRP269220	Atlas of mRNA translation and decay for bacteria	Bova	NextSeq 500	5Pseq	bacteria	Bacillota	Bova	Bova	Chloramphenicol (CAM)	Chloramphenicol (CAM)	fivepseq v.1.2.0	bova_cam-t05
PMID:37217719	2023	Huch S, Nersisyan L	Pelechano	bova_fecul-C_5fu-t05_r1	Bova, Fecal culture, 5-Fluorouracil treatment, 5 min, replicate 1	GSE153497	SRP269220	Atlas of mRNA translation and decay for bacteria	Bova	NextSeq 500	5Pseq	bacteria	Bacillota	Bova	Bova	5-Fluorouracil	5-Fluorouracil	fivepseq v.1.2.0	bova_5fu-t05
PMID:37217719	2023	Huch S, Nersisyan L	Pelechano	bova_fecul-C_5fu-t30_r1	Bova, Fecal culture, 5-Fluorouracil treatment, 30 min, replicate 1	GSE153497	SRP269220	Atlas of mRNA translation and decay for bacteria	Bova	NextSeq 500	5Pseq	bacteria	Bacillota	Bova	Bova	5-Fluorouracil	5-Fluorouracil	fivepseq v.1.2.0	bova_5fu-t30
PMID:37217719	2023	Huch S, Nersisyan L	Pelechano	bsub-str168_salt_r3	Bacillus subtilis cultured, Salt stress, replicate 3	GSE153497	SRP269220	Atlas of mRNA translation and decay for bacteria	Bacillus subtilis	NextSeq 500	5Pseq	bacteria	Bacillota	Bacillus subtilis	Bacillus subtilis	Salt stress	Salt stress	fivepseq v.1.2.0	bsub_salt
PMID:37217719	2023	Huch S, Nersisyan L	Pelechano	bsub-str168_salt_r2	Bacillus subtilis cultured, Salt stress, replicate 2	GSE153497	SRP269220	Atlas of mRNA translation and decay for bacteria	Bacillus subtilis	NextSeq 500	5Pseq	bacteria	Bacillota	Bacillus subtilis	Bacillus subtilis	Salt stress	Salt stress	fivepseq v.1.2.0	bsub_salt
PMID:37217719	2023	Huch S, Nersisyan L	Pelechano	bsub-str168_frag_r2	Bacillus subtilis cultured, Fragmented, replicate 2	GSE153497	SRP269220	Atlas of mRNA translation and decay for bacteria	Bacillus subtilis	NextSeq 500	5Pseq	bacteria	Bacillota	Bacillus subtilis	Bacillus subtilis	Fragmented	Fragmented	fivepseq v.1.2.0	bsub_frag
PMID:37217719	2023	Huch S, Nersisyan L	Pelechano	bsub-str168_frag_r3	Bacillus subtilis cultured, Fragmented, replicate 3	GSE153497	SRP269220	Atlas of mRNA translation and decay for bacteria	Bacillus subtilis	NextSeq 500	5Pseq	bacteria	Bacillota	Bacillus subtilis	Bacillus subtilis	Fragmented	Fragmented	fivepseq v.1.2.0	bsub_frag
PMID:37217719	2023	Huch S, Nersisyan L	Pelechano	bsub-str168_salt_r1	Bacillus subtilis cultured, Salt stress, replicate 1	GSE153497	SRP269220	Atlas of mRNA translation and decay for bacteria	Bacillus subtilis	NextSeq 500	5Pseq	bacteria	Bacillota	Bacillus subtilis	Bacillus subtilis	Fragmented	Fragmented	fivepseq v.1.2.0	bsub_salt
PMID:37217719	2023	Huch S, Nersisyan L	Pelechano	bsub-str168_ctr_r3	Bacillus subtilis cultured, Control, replicate 3	GSE153497	SRP269220	Atlas of mRNA translation and decay for bacteria	Bacillus subtilis	NextSeq 500	5Pseq	bacteria	Bacillota	Bacillus subtilis	Bacillus subtilis	Salt stress	Salt stress	fivepseq v.1.2.0	bsub_ctr
PMID:37217719	2023	Huch S, Nersisyan L	Pelechano	bsub-str168_frag_r1	Bacillus subtilis cultured, Fragmented, replicate 1	GSE153497	SRP269220	Atlas of mRNA translation and decay for bacteria	Bacillus subtilis	NextSeq 500	5Pseq	bacteria	Bacillota	Bacillus subtilis	Bacillus subtilis	Fragmented	Fragmented	fivepseq v.1.2.0	bsub_frag
PMID:37217719	2023	Huch S, Nersisyan L	Pelechano	bsub-str168_ctr_r2	Bacillus subtilis cultured, Control, replicate 2	GSE153497	SRP269220	Atlas of mRNA translation and decay for bacteria	Bacillus subtilis	NextSeq 500	5Pseq	bacteria	Bacillota	Bacillus subtilis	Bacillus subtilis	Control	Control	fivepseq v.1.2.0	bsub_ctr
PMID:37217719	2023	Huch S, Nersisyan L	Pelechano	bsub-str168_ctr_r1	Bacillus subtilis cultured, Control, replicate 1	GSE153497	SRP269220	Atlas of mRNA translation and decay for bacteria	Bacillus subtilis	NextSeq 500	5Pseq	bacteria	Bacillota	Bacillus subtilis	Bacillus subtilis	Control	Control	fivepseq v.1.2.0	bsub_ctr
PMID:37217719	2023	Huch S, Nersisyan L	Pelechano	bsub-str168_cam_r3	Bacillus subtilis cultured, Chloramphenicol (CAM) treatment, replicate 3	GSE153497	SRP269220	Atlas of mRNA translation and decay for bacteria	Bacillus subtilis	NextSeq 500	5Pseq	bacteria	Bacillota	Bacillus subtilis	Bacillus subtilis	Chloramphenicol (CAM)	Chloramphenicol (CAM)	fivepseq v.1.2.0	bsub_cam
PMID:37217719	2023	Huch S, Nersisyan L	Pelechano	bsub-str168_cam_r2	Bacillus subtilis cultured, Chloramphenicol (CAM) treatment, replicate 2	GSE153497	SRP269220	Atlas of mRNA translation and decay for bacteria	Bacillus subtilis	NextSeq 500	5Pseq	bacteria	Bacillota	Bacillus subtilis	Bacillus subtilis	Chloramphenicol (CAM)	Chloramphenicol (CAM)	fivepseq v.1.2.0	bsub_cam
PMID:37217719	2023	Huch S, Nersisyan L	Pelechano	bsub-str168_cam_r1	Bacillus subtilis cultured, Chloramphenicol (CAM) treatment, replicate 1	GSE153497	SRP269220	Atlas of mRNA translation and decay for bacteria	Bacillus subtilis	NextSeq 500	5Pseq	bacteria	Bacillota	Bacillus subtilis	Bacillus subtilis	Chloramphenicol (CAM)	Chloramphenicol (CAM)	fivepseq v.1.2.0	bsub_cam
PMID:37217719	2023	Huch S, Nersisyan L	Pelechano	bsub-str168_stat-d8_r3	Bacillus subtilis cultured, Stationary phase, day 8, replicate 3	GSE153497	SRP269220	Atlas of mRNA translation and decay for bacteria	Bacillus subtilis	NextSeq 500	5Pseq	bacteria	Bacillota	Bacillus subtilis	Bacillus subtilis	Stationary phase	Stationary phase	fivepseq v.1.2.0	bsub_stat-d8
PMID:37217719	2023	Huch S, Nersisyan L	Pelechano	bsub-str168_stat-d8_r1	Bacillus subtilis cultured, Stationary phase, day 8, replicate 1	GSE153497	SRP269220	Atlas of mRNA translation and decay for bacteria	Bacillus subtilis	NextSeq 500	5Pseq	bacteria	Bacillota	Bacillus subtilis	Bacillus subtilis	Stationary phase	Stationary phase	fivepseq v.1.2.0	bsub_stat-d8
PMID:37217719	2023	Huch S, Nersisyan L	Pelechano	bsub-str168_stat-d8_r2	Bacillus subtilis cultured, Stationary phase, day 8, replicate 2	GSE153497	SRP269220	Atlas of mRNA translation and decay for bacteria	Bacillus subtilis	NextSeq 500	5Pseq	bacteria	Bacillota	Bacillus subtilis	Bacillus subtilis	Stationary phase	Stationary phase	fivepseq v.1.2.0	bsub_stat-d8
PMID:37217719	2023	Huch S, Nersisyan L	Pelechano	bsub-str168_stat-48_r1	Bacillus subtilis cultured, Stationary phase, 48hr, replicate 1	GSE153497	SRP269220	Atlas of mRNA translation and decay for bacteria	Bacillus subtilis	NextSeq 500	5Pseq	bacteria	Bacillota	Bacillus subtilis	Bacillus subtilis	Stationary phase	Stationary phase	fivepseq v.1.2.0	bsub__stat-48
PMID:37217719	2023	Huch S, Nersisyan L	Pelechano	bsub-str168_stat-48_r2	Bacillus subtilis cultured, Stationary phase, 48hr, replicate 2	GSE153497	SRP269220	Atlas of mRNA translation and decay for bacteria	Bacillus subtilis	NextSeq 500	5Pseq	bacteria	Bacillota	Bacillus subtilis	Bacillus subtilis	Stationary phase	Stationary phase	fivepseq v.1.2.0	bsub__stat-48
PMID:37217719	2023	Huch S, Nersisyan L	Pelechano	bsub-str168_stat-48_r3	Bacillus subtilis cultured, Stationary phase, 48hr, replicate 3	GSE153497	SRP269220	Atlas of mRNA translation and decay for bacteria	Bacillus subtilis	NextSeq 500	5Pseq	bacteria	Bacillota	Bacillus subtilis	Bacillus subtilis	Stationary phase	Stationary phase	fivepseq v.1.2.0	bsub__stat-48
PMID:37217719	2023	Huch S, Nersisyan L	Pelechano	bsub-str168_stat-24_r3	Bacillus subtilis cultured, Stationary phase, 24hr, replicate 3	GSE153497	SRP269220	Atlas of mRNA translation and decay for bacteria	Bacillus subtilis	NextSeq 500	5Pseq	bacteria	Bacillota	Bacillus subtilis	Bacillus subtilis	Stationary phase	Stationary phase	fivepseq v.1.2.0	bsub__stat-24
PMID:37217719	2023	Huch S, Nersisyan L	Pelechano	bsub-str168_stat-24_r2	Bacillus subtilis cultured, Stationary phase, 24hr, replicate 2	GSE153497	SRP269220	Atlas of mRNA translation and decay for bacteria	Bacillus subtilis	NextSeq 500	5Pseq	bacteria	Bacillota	Bacillus subtilis	Bacillus subtilis	Stationary phase	Stationary phase	fivepseq v.1.2.0	bsub__stat-24
PMID:37217719	2023	Huch S, Nersisyan L	Pelechano	bsub_g3-str168_ctr_r3	Bacillus subtilis cultured, Control, replicate 3	GSE153497	SRP269220	Atlas of mRNA translation and decay for bacteria	Bacillus subtilis	NextSeq 500	5Pseq	bacteria	Bacillota	Bacillus subtilis	Bacillus subtilis	Stationary phase	Stationary phase	fivepseq v.1.2.0	bsub__stat_ctr
PMID:37217719	2023	Huch S, Nersisyan L	Pelechano	bsub-str168_stat-24_r1	Bacillus subtilis cultured, Stationary phase, 24hr, replicate 1	GSE153497	SRP269220	Atlas of mRNA translation and decay for bacteria	Bacillus subtilis	NextSeq 500	5Pseq	bacteria	Bacillota	Bacillus subtilis	Bacillus subtilis	Stationary phase	Stationary phase	fivepseq v.1.2.0	bsub__stat-24
PMID:37217719	2023	Huch S, Nersisyan L	Pelechano	bsub_g3-str168_ctr_r1	Bacillus subtilis cultured, Control, replicate 1	GSE153497	SRP269220	Atlas of mRNA translation and decay for bacteria	Bacillus subtilis	NextSeq 500	5Pseq	bacteria	Bacillota	Bacillus subtilis	Bacillus subtilis	Stationary phase	Stationary phase	fivepseq v.1.2.0	bsub__stat_ctr
PMID:37217719	2023	Huch S, Nersisyan L	Pelechano	bsub_g3-str168_ctr_r2	Bacillus subtilis cultured, Control, replicate 2	GSE153497	SRP269220	Atlas of mRNA translation and decay for bacteria	Bacillus subtilis	NextSeq 500	5Pseq	bacteria	Bacillota	Bacillus subtilis	Bacillus subtilis	Stationary phase	Stationary phase	fivepseq v.1.2.0	bsub__stat_ctr
PMID:37217719	2023	Huch S, Nersisyan L	Pelechano	bsub-str168_cam-ps_r6_s_o_v7	Bacillus subtilis cultured, Chloramphenicol (CAM) treatment, ps, replicate 6	GSE153497	SRP269220	Atlas of mRNA translation and decay for bacteria	Bacillus subtilis	NextSeq 500	5Pseq	bacteria	Bacillota	Bacillus subtilis	Bacillus subtilis	Chloramphenicol (CAM)	Chloramphenicol (CAM)	fivepseq v.1.2.0	bsub_cam-ps
PMID:37217719	2023	Huch S, Nersisyan L	Pelechano	bsub-str168_cam-ps_r5_s_o_v7	Bacillus subtilis cultured, Chloramphenicol (CAM) treatment, ps, replicate 5	GSE153497	SRP269220	Atlas of mRNA translation and decay for bacteria	Bacillus subtilis	NextSeq 500	5Pseq	bacteria	Bacillota	Bacillus subtilis	Bacillus subtilis	Chloramphenicol (CAM)	Chloramphenicol (CAM)	fivepseq v.1.2.0	bsub_cam-ps
PMID:37217719	2023	Huch S, Nersisyan L	Pelechano	bsub-str168_cam-ps_r4_s_o_v7	Bacillus subtilis cultured, Chloramphenicol (CAM) treatment, ps, replicate 4	GSE153497	SRP269220	Atlas of mRNA translation and decay for bacteria	Bacillus subtilis	NextSeq 500	5Pseq	bacteria	Bacillota	Bacillus subtilis	Bacillus subtilis	Chloramphenicol (CAM)	Chloramphenicol (CAM)	fivepseq v.1.2.0	bsub_cam-ps
PMID:37217719	2023	Huch S, Nersisyan L	Pelechano	bsub-str168_cam-ms_r6_s_o_v7	Bacillus subtilis cultured, Chloramphenicol (CAM) treatment, ms, replicate 6	GSE153497	SRP269220	Atlas of mRNA translation and decay for bacteria	Bacillus subtilis	NextSeq 500	5Pseq	bacteria	Bacillota	Bacillus subtilis	Bacillus subtilis	Chloramphenicol (CAM)	Chloramphenicol (CAM)	fivepseq v.1.2.0	bsub_cam-ms
PMID:37217719	2023	Huch S, Nersisyan L	Pelechano	bsub-str168_cam-ms_r5_s_o_v7	Bacillus subtilis cultured, Chloramphenicol (CAM) treatment, ms, replicate 5	GSE153497	SRP269220	Atlas of mRNA translation and decay for bacteria	Bacillus subtilis	NextSeq 500	5Pseq	bacteria	Bacillota	Bacillus subtilis	Bacillus subtilis	Chloramphenicol (CAM)	Chloramphenicol (CAM)	fivepseq v.1.2.0	bsub_cam-ms
PMID:37217719	2023	Huch S, Nersisyan L	Pelechano	bsub-str168_cam-ms_r4_s_o_v7	Bacillus subtilis cultured, Chloramphenicol (CAM) treatment, ms, replicate 4	GSE153497	SRP269220	Atlas of mRNA translation and decay for bacteria	Bacillus subtilis	NextSeq 500	5Pseq	bacteria	Bacillota	Bacillus subtilis	Bacillus subtilis	Chloramphenicol (CAM)	Chloramphenicol (CAM)	fivepseq v.1.2.0	bsub_cam-ms
PMID:37217719	2023	Huch S, Nersisyan L	Pelechano	bsub_zymo_ctr_r1	Bacillus subtilis, Zymobiomics mixture, No treatment	GSE153497	SRP269220	Atlas of mRNA translation and decay for bacteria	Bacillus subtilis	NextSeq 500	5Pseq	bacteria	Bacillota	Bacillus subtilis	Bacillus subtilis	Zymobiomics mixture	Zymobiomics mixture	fivepseq v.1.2.0	bsub_zymo
PMID:37217719	2023	Huch S, Nersisyan L	Pelechano	bsub_mup_r2_g40	Bacillus subtilis, Mupirocin (MUP) treatment, replicate 2	GSE153497	SRP269220	Atlas of mRNA translation and decay for bacteria	Bacillus subtilis	NextSeq 500	5Pseq	bacteria	Bacillota	Bacillus subtilis	Bacillus subtilis	Mupirocin	Mupirocin	fivepseq v.1.2.0	bsub_mup
PMID:37217719	2023	Huch S, Nersisyan L	Pelechano	bsub_mup_r1_g40	Bacillus subtilis, Mupirocin (MUP) treatment, replicate 1	GSE153497	SRP269220	Atlas of mRNA translation and decay for bacteria	Bacillus subtilis	NextSeq 500	5Pseq	bacteria	Bacillota	Bacillus subtilis	Bacillus subtilis	Mupirocin	Mupirocin	fivepseq v.1.2.0	bsub_mup
PMID:37217719	2023	Huch S, Nersisyan L	Pelechano	bsub_ctr_r2_g40	Bacillus subtilis, No treatment, replicate 2	GSE153497	SRP269220	Atlas of mRNA translation and decay for bacteria	Bacillus subtilis	NextSeq 500	5Pseq	bacteria	Bacillota	Bacillus subtilis	Bacillus subtilis	Control	Control	fivepseq v.1.2.0	bsub_ctr
PMID:37217719	2023	Huch S, Nersisyan L	Pelechano	bsub_ctr_r1_g40	Bacillus subtilis, No treatment, replicate 1	GSE153497	SRP269220	Atlas of mRNA translation and decay for bacteria	Bacillus subtilis	NextSeq 500	5Pseq	bacteria	Bacillota	Bacillus subtilis	Bacillus subtilis	Control	Control	fivepseq v.1.2.0	bsub_ctr
PMID:37217719	2023	Huch S, Nersisyan L	Pelechano	bsub_cam_r2_g40	Bacillus subtilis, Chloramphenicol (CAM) treatment, replicate 2	GSE153497	SRP269220	Atlas of mRNA translation and decay for bacteria	Bacillus subtilis	NextSeq 500	5Pseq	bacteria	Bacillota	Bacillus subtilis	Bacillus subtilis	Chloramphenicol (CAM)	Chloramphenicol (CAM)	fivepseq v.1.2.0	bsub_cam
PMID:37217719	2023	Huch S, Nersisyan L	Pelechano	bsub_cam_r1_g40	Bacillus subtilis, Chloramphenicol (CAM) treatment, replicate 1	GSE153497	SRP269220	Atlas of mRNA translation and decay for bacteria	Bacillus subtilis	NextSeq 500	5Pseq	bacteria	Bacillota	Bacillus subtilis	Bacillus subtilis	Chloramphenicol (CAM)	Chloramphenicol (CAM)	fivepseq v.1.2.0	bsub_cam
PMID:37217719	2023	Huch S, Nersisyan L	Pelechano	bsub-wt_hs_r3_g43	Bacillus subtilis cultured, Heat shock, replicate 3	GSE153497	SRP269220	Atlas of mRNA translation and decay for bacteria	Bacillus subtilis	NextSeq 500	5Pseq	bacteria	Bacillota	Bacillus subtilis	Bacillus subtilis	Heat shock	Heat shock	fivepseq v.1.2.0	bsub-wt_hs
PMID:37217719	2023	Huch S, Nersisyan L	Pelechano	bsub-wt_hs_r2_g43	Bacillus subtilis cultured, Heat shock, replicate 2	GSE153497	SRP269220	Atlas of mRNA translation and decay for bacteria	Bacillus subtilis	NextSeq 500	5Pseq	bacteria	Bacillota	Bacillus subtilis	Bacillus subtilis	Heat shock	Heat shock	fivepseq v.1.2.0	bsub-wt_hs
PMID:37217719	2023	Huch S, Nersisyan L	Pelechano	bsub-wt_hs_r1_g43	Bacillus subtilis cultured, Heat shock, replicate 1	GSE153497	SRP269220	Atlas of mRNA translation and decay for bacteria	Bacillus subtilis	NextSeq 500	5Pseq	bacteria	Bacillota	Bacillus subtilis	Bacillus subtilis	Heat shock	Heat shock	fivepseq v.1.2.0	bsub-wt_hs
PMID:37217719	2023	Huch S, Nersisyan L	Pelechano	bsub-wt_ctr_r3_g43	Bacillus subtilis cultured, Control, replicate 3	GSE153497	SRP269220	Atlas of mRNA translation and decay for bacteria	Bacillus subtilis	NextSeq 500	5Pseq	bacteria	Bacillota	Bacillus subtilis	Bacillus subtilis	Control	Control	fivepseq v.1.2.0	bsub-wt_ctr
PMID:37217719	2023	Huch S, Nersisyan L	Pelechano	bsub-wt_ctr_r2_g43	Bacillus subtilis cultured, Control, replicate 2	GSE153497	SRP269220	Atlas of mRNA translation and decay for bacteria	Bacillus subtilis	NextSeq 500	5Pseq	bacteria	Bacillota	Bacillus subtilis	Bacillus subtilis	Control	Control	fivepseq v.1.2.0	bsub-wt_ctr
PMID:37217719	2023	Huch S, Nersisyan L	Pelechano	bsub-wt_ctr_r1_g43	Bacillus subtilis cultured, Control, replicate 1	GSE153497	SRP269220	Atlas of mRNA translation and decay for bacteria	Bacillus subtilis	NextSeq 500	5Pseq	bacteria	Bacillota	Bacillus subtilis	Bacillus subtilis	Control	Control	fivepseq v.1.2.0	bsub-wt_ctr
PMID:37217719	2023	Huch S, Nersisyan L	Pelechano	bsub-wt_ctr_r3_g44	Bacillus subtilis cultured, Control, replicate 3	GSE153497	SRP269220	Atlas of mRNA translation and decay for bacteria	Bacillus subtilis	NextSeq 500	5Pseq	bacteria	Bacillota	Bacillus subtilis	Bacillus subtilis	Control	Control	fivepseq v.1.2.0	bsub-wt_ctr_g44
PMID:37217719	2023	Huch S, Nersisyan L	Pelechano	bsub-rny_ctr_r2_g44	Bacillus subtilis cultured, Ribonuclease Y mutant, replicate 2	GSE153497	SRP269220	Atlas of mRNA translation and decay for bacteria	Bacillus subtilis	NextSeq 500	5Pseq	bacteria	Bacillota	Bacillus subtilis	Bacillus subtilis	Ribonuclease Y mutant	Ribonuclease Y mutant	fivepseq v.1.2.0	bsub-rny_ctr
PMID:37217719	2023	Huch S, Nersisyan L	Pelechano	bsub-rny_ctr_r3_g44	Bacillus subtilis cultured, Ribonuclease Y mutant, replicate 3	GSE153497	SRP269220	Atlas of mRNA translation and decay for bacteria	Bacillus subtilis	NextSeq 500	5Pseq	bacteria	Bacillota	Bacillus subtilis	Bacillus subtilis	Ribonuclease Y mutant	Ribonuclease Y mutant	fivepseq v.1.2.0	bsub-rny_ctr
PMID:37217719	2023	Huch S, Nersisyan L	Pelechano	bsub-wt_ctr_r1_g44	Bacillus subtilis cultured, Wild type, replicate 1	GSE153497	SRP269220	Atlas of mRNA translation and decay for bacteria	Bacillus subtilis	NextSeq 500	5Pseq	bacteria	Bacillota	Bacillus subtilis	Bacillus subtilis	Wild type	Wild type	fivepseq v.1.2.0	bsub-wt_ctr_g44
PMID:37217719	2023	Huch S, Nersisyan L	Pelechano	bsub-wt_ctr_r2_g44	Bacillus subtilis cultured, Wild type, replicate 2	GSE153497	SRP269220	Atlas of mRNA translation and decay for bacteria	Bacillus subtilis	NextSeq 500	5Pseq	bacteria	Bacillota	Bacillus subtilis	Bacillus subtilis	Wild type	Wild type	fivepseq v.1.2.0	bsub-wt_ctr_g44
PMID:37217719	2023	Huch S, Nersisyan L	Pelechano	bsub-rnjb_ctr_r2_g44	Bacillus subtilis cultured,Ribonuclease J2 mutant, replicate 2	GSE153497	SRP269220	Atlas of mRNA translation and decay for bacteria	Bacillus subtilis	NextSeq 500	5Pseq	bacteria	Bacillota	Bacillus subtilis	Bacillus subtilis	Ribonuclease J2 mutant	Ribonuclease J2 mutant	fivepseq v.1.2.0	bsub-rnjb_ctr
PMID:37217719	2023	Huch S, Nersisyan L	Pelechano	bsub-rnjb_ctr_r3_g44	Bacillus subtilis cultured,Ribonuclease J2 mutant, replicate 2	GSE153497	SRP269220	Atlas of mRNA translation and decay for bacteria	Bacillus subtilis	NextSeq 500	5Pseq	bacteria	Bacillota	Bacillus subtilis	Bacillus subtilis	Ribonuclease J2 mutant	Ribonuclease J2 mutant	fivepseq v.1.2.0	bsub-rnjb_ctr
PMID:37217719	2023	Huch S, Nersisyan L	Pelechano	bsub-rny_ctr_r1_g44	Bacillus subtilis cultured, Ribonuclease Y mutant, replicate 1	GSE153497	SRP269220	Atlas of mRNA translation and decay for bacteria	Bacillus subtilis	NextSeq 500	5Pseq	bacteria	Bacillota	Bacillus subtilis	Bacillus subtilis	Ribonuclease Y mutant	Ribonuclease Y mutant	fivepseq v.1.2.0	bsub-rny_ctr
PMID:37217719	2023	Huch S, Nersisyan L	Pelechano	bsub-rnja_ctr_r2_g44	Bacillus subtilis cultured, Ribonuclease J1 mutant, replicate 2	GSE153497	SRP269220	Atlas of mRNA translation and decay for bacteria	Bacillus subtilis	NextSeq 500	5Pseq	bacteria	Bacillota	Bacillus subtilis	Bacillus subtilis	Ribonuclease J1 mutant	Ribonuclease J1 mutant	fivepseq v.1.2.0	bsub-rnja_ctr
PMID:37217719	2023	Huch S, Nersisyan L	Pelechano	bsub-rnja_ctr_r3_g44	Bacillus subtilis cultured, Ribonuclease J1 mutant, replicate 3	GSE153497	SRP269220	Atlas of mRNA translation and decay for bacteria	Bacillus subtilis	NextSeq 500	5Pseq	bacteria	Bacillota	Bacillus subtilis	Bacillus subtilis	Ribonuclease J1 mutant	Ribonuclease J1 mutant	fivepseq v.1.2.0	bsub-rnja_ctr
PMID:37217719	2023	Huch S, Nersisyan L	Pelechano	bsub-rnjb_ctr_r1_g44	Bacillus subtilis cultured,Ribonuclease J2 mutant, replicate 1	GSE153497	SRP269220	Atlas of mRNA translation and decay for bacteria	Bacillus subtilis	NextSeq 500	5Pseq	bacteria	Bacillota	Bacillus subtilis	Bacillus subtilis	Ribonuclease J2 mutant	Ribonuclease J2 mutant	fivepseq v.1.2.0	bsub-rnjb_ctr
PMID:37217719	2023	Huch S, Nersisyan L	Pelechano	bsub-rnja_ctr_r1_g44	Bacillus subtilis cultured, Ribonuclease J1 mutant, replicate 1	GSE153497	SRP269220	Atlas of mRNA translation and decay for bacteria	Bacillus subtilis	NextSeq 500	5Pseq	bacteria	Bacillota	Bacillus subtilis	Bacillus subtilis	Ribonuclease J1 mutant	Ribonuclease J1 mutant	fivepseq v.1.2.0	bsub-rnja_ctr
PMID:37217719	2023	Huch S, Nersisyan L	Pelechano	bsub-wt_hs_r3_g45	Bacillus subtilis cultured, Heat shock, replicate 3	GSE153497	SRP269220	Atlas of mRNA translation and decay for bacteria	Bacillus subtilis	NextSeq 500	5Pseq	bacteria	Bacillota	Bacillus subtilis	Bacillus subtilis	Heat shock	Heat shock	fivepseq v.1.2.0	bsub-wt_hs
PMID:37217719	2023	Huch S, Nersisyan L	Pelechano	bsub-wt_hs_r2_g45	Bacillus subtilis cultured, Heat shock, replicate 2	GSE153497	SRP269220	Atlas of mRNA translation and decay for bacteria	Bacillus subtilis	NextSeq 500	5Pseq	bacteria	Bacillota	Bacillus subtilis	Bacillus subtilis	Heat shock	Heat shock	fivepseq v.1.2.0	bsub-wt_hs
PMID:37217719	2023	Huch S, Nersisyan L	Pelechano	bsub-wt_hs_r1_g45	Bacillus subtilis cultured, Heat shock, replicate 1	GSE153497	SRP269220	Atlas of mRNA translation and decay for bacteria	Bacillus subtilis	NextSeq 500	5Pseq	bacteria	Bacillota	Bacillus subtilis	Bacillus subtilis	Heat shock	Heat shock	fivepseq v.1.2.0	bsub-wt_hs
PMID:37217719	2023	Huch S, Nersisyan L	Pelechano	bsub-rny_hs_r2_g45	Bacillus subtilis cultured, Heat Shock, Ribonuclease Y mutant, replicate 2	GSE153497	SRP269220	Atlas of mRNA translation and decay for bacteria	Bacillus subtilis	NextSeq 500	5Pseq	bacteria	Bacillota	Bacillus subtilis	Bacillus subtilis	Heat shock, Ribonuclease Y mutant	Heat shock, Ribonuclease Y mutant	fivepseq v.1.2.0	bsub-rny_hs
PMID:37217719	2023	Huch S, Nersisyan L	Pelechano	bsub-rny_hs_r3_g45	Bacillus subtilis cultured, Heat Shock, Ribonuclease Y mutant, replicate 3	GSE153497	SRP269220	Atlas of mRNA translation and decay for bacteria	Bacillus subtilis	NextSeq 500	5Pseq	bacteria	Bacillota	Bacillus subtilis	Bacillus subtilis	Heat shock, Ribonuclease Y mutant	Heat shock, Ribonuclease Y mutant	fivepseq v.1.2.0	bsub-rny_hs
PMID:37217719	2023	Huch S, Nersisyan L	Pelechano	bsub-rny_hs_r1_g45	Bacillus subtilis cultured, Heat Shock, Ribonuclease Y mutant, replicate 1	GSE153497	SRP269220	Atlas of mRNA translation and decay for bacteria	Bacillus subtilis	NextSeq 500	5Pseq	bacteria	Bacillota	Bacillus subtilis	Bacillus subtilis	Heat shock, Ribonuclease Y mutant	Heat shock, Ribonuclease Y mutant	fivepseq v.1.2.0	bsub-rny_hs
PMID:37217719	2023	Huch S, Nersisyan L	Pelechano	bsub-rnjb_hs_r3_g45	Bacillus subtilis cultured, Heat Shock, Ribonuclease J2 mutant, replicate 3	GSE153497	SRP269220	Atlas of mRNA translation and decay for bacteria	Bacillus subtilis	NextSeq 500	5Pseq	bacteria	Bacillota	Bacillus subtilis	Bacillus subtilis	Heat shock, Ribonuclease J2 mutant	Heat shock, Ribonuclease J2 mutant	fivepseq v.1.2.0	bsub-rnjb_hs
PMID:37217719	2023	Huch S, Nersisyan L	Pelechano	bsub-rnjb_hs_r2_g45	Bacillus subtilis cultured, Heat Shock, Ribonuclease J2 mutant, replicate 2	GSE153497	SRP269220	Atlas of mRNA translation and decay for bacteria	Bacillus subtilis	NextSeq 500	5Pseq	bacteria	Bacillota	Bacillus subtilis	Bacillus subtilis	Heat shock, Ribonuclease J2 mutant	Heat shock, Ribonuclease J2 mutant	fivepseq v.1.2.0	bsub-rnjb_hs
PMID:37217719	2023	Huch S, Nersisyan L	Pelechano	bsub-rnjb_hs_r1_g45	Bacillus subtilis cultured, Heat Shock, Ribonuclease J2 mutant, replicate 1	GSE153497	SRP269220	Atlas of mRNA translation and decay for bacteria	Bacillus subtilis	NextSeq 500	5Pseq	bacteria	Bacillota	Bacillus subtilis	Bacillus subtilis	Heat shock, Ribonuclease J2 mutant	Heat shock, Ribonuclease J2 mutant	fivepseq v.1.2.0	bsub-rnjb_hs
PMID:37217719	2023	Huch S, Nersisyan L	Pelechano	bsub-rnja_hs_r3_g45	Bacillus subtilis cultured, Heat Shock, Ribonuclease J1 mutant, replicate 3	GSE153497	SRP269220	Atlas of mRNA translation and decay for bacteria	Bacillus subtilis	NextSeq 500	5Pseq	bacteria	Bacillota	Bacillus subtilis	Bacillus subtilis	Heat shock, Ribonuclease J1 mutant	Heat shock, Ribonuclease J1 mutant	fivepseq v.1.2.0	bsub-rnja_hs
PMID:37217719	2023	Huch S, Nersisyan L	Pelechano	bsub-rnja_hs_r2_g45	Bacillus subtilis cultured, Heat Shock, Ribonuclease J1 mutant, replicate 2	GSE153497	SRP269220	Atlas of mRNA translation and decay for bacteria	Bacillus subtilis	NextSeq 500	5Pseq	bacteria	Bacillota	Bacillus subtilis	Bacillus subtilis	Heat shock, Ribonuclease J1 mutant	Heat shock, Ribonuclease J1 mutant	fivepseq v.1.2.0	bsub-rnja_hs
PMID:37217719	2023	Huch S, Nersisyan L	Pelechano	bsub-rnja_hs_r1_g45	Bacillus subtilis cultured, Heat Shock, Ribonuclease J1 mutant, replicate 1	GSE153497	SRP269220	Atlas of mRNA translation and decay for bacteria	Bacillus subtilis	NextSeq 500	5Pseq	bacteria	Bacillota	Bacillus subtilis	Bacillus subtilis	Heat shock, Ribonuclease J1 mutant	Heat shock, Ribonuclease J1 mutant	fivepseq v.1.2.0	bsub-rnja_hs
PMID:37217719	2023	Huch S, Nersisyan L	Pelechano	bthe_fecul-B_pur-t30_r1	Bacillus, Fecal culture, Puromycin (PUR) treatment, 30 min	GSE153497	SRP269220	Atlas of mRNA translation and decay for bacteria	Bacillus	NextSeq 500	5Pseq	bacteria	Bacillota	Bacillus	Bacillus	Puromycin	Puromycin	fivepseq v.1.2.0	bthe_pur-t30
PMID:37217719	2023	Huch S, Nersisyan L	Pelechano	bthe_fecul-B_mup-t30_r1	Bacillus, Fecal culture, Mupirocin (MUP) treatment, 30 min	GSE153497	SRP269220	Atlas of mRNA translation and decay for bacteria	Bacillus	NextSeq 500	5Pseq	bacteria	Bacillota	Bacillus	Bacillus	Mupirocin	Mupirocin	fivepseq v.1.2.0	bthe_mup-t30
PMID:37217719	2023	Huch S, Nersisyan L	Pelechano	bthe_fecul-B_pur-t05_r1	Bacillus, Fecal culture, Puromycin (PUR) treatment, 5 min	GSE153497	SRP269220	Atlas of mRNA translation and decay for bacteria	Bacillus	NextSeq 500	5Pseq	bacteria	Bacillota	Bacillus	Bacillus	Puromycin	Puromycin	fivepseq v.1.2.0	bthe_pur-t05
PMID:37217719	2023	Huch S, Nersisyan L	Pelechano	bthe_fecul-B_mup-t05_r1	Bacillus, Fecal culture, Mupirocin (MUP) treatment, 5 min	GSE153497	SRP269220	Atlas of mRNA translation and decay for bacteria	Bacillus	NextSeq 500	5Pseq	bacteria	Bacillota	Bacillus	Bacillus	Mupirocin	Mupirocin	fivepseq v.1.2.0	bthe_mup-t05
PMID:37217719	2023	Huch S, Nersisyan L	Pelechano	bthe_fecul-B_dox-t30_r1	Bacillus, Fecal culture, Doxycycline treatment, 30 min	GSE153497	SRP269220	Atlas of mRNA translation and decay for bacteria	Bacillus	NextSeq 500	5Pseq	bacteria	Bacillota	Bacillus	Bacillus	Doxycycline	Doxycycline	fivepseq v.1.2.0	bthe_dox-t30
PMID:37217719	2023	Huch S, Nersisyan L	Pelechano	bthe_fecul-B_ery-t05_r1	Bacillus, Fecal culture, Erythromycin treatment, 5 min	GSE153497	SRP269220	Atlas of mRNA translation and decay for bacteria	Bacillus	NextSeq 500	5Pseq	bacteria	Bacillota	Bacillus	Bacillus	Erythromycin	Erythromycin	fivepseq v.1.2.0	bthe_ery-t05
PMID:37217719	2023	Huch S, Nersisyan L	Pelechano	bthe_fecul-B_ery-t30_r1	Bacillus, Fecal culture, Erythromycin treatment, 30 min	GSE153497	SRP269220	Atlas of mRNA translation and decay for bacteria	Bacillus	NextSeq 500	5Pseq	bacteria	Bacillota	Bacillus	Bacillus	Erythromycin	Erythromycin	fivepseq v.1.2.0	bthe_ery-t30
PMID:37217719	2023	Huch S, Nersisyan L	Pelechano	bthe_fecul-B_dox-t05_r1	Bacillus, Fecal culture, Doxycycline treatment, 5 min	GSE153497	SRP269220	Atlas of mRNA translation and decay for bacteria	Bacillus	NextSeq 500	5Pseq	bacteria	Bacillota	Bacillus	Bacillus	Doxycycline	Doxycycline	fivepseq v.1.2.0	bthe_dox-t05
PMID:37217719	2023	Huch S, Nersisyan L	Pelechano	bthe_fecul-B_ctr_r1	Bacillus, Fecal culture, No treatment	GSE153497	SRP269220	Atlas of mRNA translation and decay for bacteria	Bacillus	NextSeq 500	5Pseq	bacteria	Bacillota	Bacillus	Bacillus	Control	Control	fivepseq v.1.2.0	bthe_ctr
PMID:37217719	2023	Huch S, Nersisyan L	Pelechano	bthe_fecul-B_cam-t05_r1	Bacillus, Fecal culture, Chloramphenicol (CAM) treatment, 5 min	GSE153497	SRP269220	Atlas of mRNA translation and decay for bacteria	Bacillus	NextSeq 500	5Pseq	bacteria	Bacillota	Bacillus	Bacillus	Chloramphenicol (CAM)	Chloramphenicol (CAM)	fivepseq v.1.2.0	bthe_cam-t05
PMID:37217719	2023	Huch S, Nersisyan L	Pelechano	bthe_fecul-B_cam-t30_r1	Bacillus, Fecal culture, Chloramphenicol (CAM) treatment, 30 min	GSE153497	SRP269220	Atlas of mRNA translation and decay for bacteria	Bacillus	NextSeq 500	5Pseq	bacteria	Bacillota	Bacillus	Bacillus	Chloramphenicol (CAM)	Chloramphenicol (CAM)	fivepseq v.1.2.0	bthe_cam-t30
PMID:37217719	2023	Huch S, Nersisyan L	Pelechano	bthe_fecul-B_5fu-t30_r1	Bacillus, Fecal culture, 5-Fluorouracil treatment, 30 min	GSE153497	SRP269220	Atlas of mRNA translation and decay for bacteria	Bacillus	NextSeq 500	5Pseq	bacteria	Bacillota	Bacillus	Bacillus	5-Fluorouracil	5-Fluorouracil	fivepseq v.1.2.0	bthe_5fu-t30
PMID:37217719	2023	Huch S, Nersisyan L	Pelechano	bthe_fecul-B_5fu-t05_r1	Bacillus, Fecal culture, 5-Fluorouracil treatment, 5 min	GSE153497	SRP269220	Atlas of mRNA translation and decay for bacteria	Bacillus	NextSeq 500	5Pseq	bacteria	Bacillota	Bacillus	Bacillus	5-Fluorouracil	5-Fluorouracil	fivepseq v.1.2.0	bthe_5fu-t05
PMID:37217719	2023	Huch S, Nersisyan L	Pelechano	bthe_fecul-C_pur-t30_r1	Bacillus, Fecal culture, Puromycin (PUR) treatment, 30 min	GSE153497	SRP269220	Atlas of mRNA translation and decay for bacteria	Bacillus	NextSeq 500	5Pseq	bacteria	Bacillota	Bacillus	Bacillus	Puromycin	Puromycin	fivepseq v.1.2.0	bthe_pur-t30
PMID:37217719	2023	Huch S, Nersisyan L	Pelechano	bthe_fecul-C_mup-t30_r1	Bacillus, Fecal culture, Mupirocin (MUP) treatment, 30 min	GSE153497	SRP269220	Atlas of mRNA translation and decay for bacteria	Bacillus	NextSeq 500	5Pseq	bacteria	Bacillota	Bacillus	Bacillus	Mupirocin	Mupirocin	fivepseq v.1.2.0	bthe_mup-t30
PMID:37217719	2023	Huch S, Nersisyan L	Pelechano	bthe_fecul-C_pur-t05_r1	Bacillus, Fecal culture, Puromycin (PUR) treatment, 5 min	GSE153497	SRP269220	Atlas of mRNA translation and decay for bacteria	Bacillus	NextSeq 500	5Pseq	bacteria	Bacillota	Bacillus	Bacillus	Puromycin	Puromycin	fivepseq v.1.2.0	bthe_pur-t05
PMID:37217719	2023	Huch S, Nersisyan L	Pelechano	bthe_fecul-C_dox-t30_r1	Bacillus, Fecal culture, Doxycycline treatment, 30 min	GSE153497	SRP269220	Atlas of mRNA translation and decay for bacteria	Bacillus	NextSeq 500	5Pseq	bacteria	Bacillota	Bacillus	Bacillus	Doxycycline	Doxycycline	fivepseq v.1.2.0	bthe_dox-t30
PMID:37217719	2023	Huch S, Nersisyan L	Pelechano	bthe_fecul-C_ery-t05_r1	Bacillus, Fecal culture, Erythromycin treatment, 5 min	GSE153497	SRP269220	Atlas of mRNA translation and decay for bacteria	Bacillus	NextSeq 500	5Pseq	bacteria	Bacillota	Bacillus	Bacillus	Erythromycin	Erythromycin	fivepseq v.1.2.0	bthe_ery-t05
PMID:37217719	2023	Huch S, Nersisyan L	Pelechano	bthe_fecul-C_ery-t30_r1	Bacillus, Fecal culture, Erythromycin treatment, 30 min	GSE153497	SRP269220	Atlas of mRNA translation and decay for bacteria	Bacillus	NextSeq 500	5Pseq	bacteria	Bacillota	Bacillus	Bacillus	Erythromycin	Erythromycin	fivepseq v.1.2.0	bthe_ery-t30
PMID:37217719	2023	Huch S, Nersisyan L	Pelechano	bthe_fecul-C_mup-t05_r1	Bacillus, Fecal culture, Mupirocin (MUP) treatment, 5 min	GSE153497	SRP269220	Atlas of mRNA translation and decay for bacteria	Bacillus	NextSeq 500	5Pseq	bacteria	Bacillota	Bacillus	Bacillus	Mupirocin	Mupirocin	fivepseq v.1.2.0	bthe_mup-t05
PMID:37217719	2023	Huch S, Nersisyan L	Pelechano	bthe_fecul-C_5fu-t30_r1	Bacillus, Fecal culture, 5-Fluorouracil treatment, 30 min	GSE153497	SRP269220	Atlas of mRNA translation and decay for bacteria	Bacillus	NextSeq 500	5Pseq	bacteria	Bacillota	Bacillus	Bacillus	5-Fluorouracil	5-Fluorouracil	fivepseq v.1.2.0	bthe_5fu-t30
PMID:37217719	2023	Huch S, Nersisyan L	Pelechano	bthe_fecul-C_cam-t05_r1	Bacillus, Fecal culture, Chloramphenicol (CAM) treatment, 5 min	GSE153497	SRP269220	Atlas of mRNA translation and decay for bacteria	Bacillus	NextSeq 500	5Pseq	bacteria	Bacillota	Bacillus	Bacillus	Chloramphenicol (CAM)	Chloramphenicol (CAM)	fivepseq v.1.2.0	bthe_cam-t05
PMID:37217719	2023	Huch S, Nersisyan L	Pelechano	bthe_fecul-C_cam-t30_r1	Bacillus, Fecal culture, Chloramphenicol (CAM) treatment, 30 min	GSE153497	SRP269220	Atlas of mRNA translation and decay for bacteria	Bacillus	NextSeq 500	5Pseq	bacteria	Bacillota	Bacillus	Bacillus	Chloramphenicol (CAM)	Chloramphenicol (CAM)	fivepseq v.1.2.0	bthe_cam-t30
PMID:37217719	2023	Huch S, Nersisyan L	Pelechano	bthe_fecul-C_ctr_r1	Bacillus, Fecal culture, No treatment	GSE153497	SRP269220	Atlas of mRNA translation and decay for bacteria	Bacillus	NextSeq 500	5Pseq	bacteria	Bacillota	Bacillus	Bacillus	Control	Control	fivepseq v.1.2.0	bthe_ctr
PMID:37217719	2023	Huch S, Nersisyan L	Pelechano	bthe_fecul-C_dox-t05_r1	Bacillus, Fecal culture, Doxycycline treatment, 5 min	GSE153497	SRP269220	Atlas of mRNA translation and decay for bacteria	Bacillus	NextSeq 500	5Pseq	bacteria	Bacillota	Bacillus	Bacillus	Doxycycline	Doxycycline	fivepseq v.1.2.0	bthe_dox-t05
PMID:37217719	2023	Huch S, Nersisyan L	Pelechano	bthe_fecul-C_5fu-t05_r1	Bacillus, Fecal culture, 5-Fluorouracil treatment, 5 min	GSE153497	SRP269220	Atlas of mRNA translation and decay for bacteria	Bacillus	NextSeq 500	5Pseq	bacteria	Bacillota	Bacillus	Bacillus	5-Fluorouracil	5-Fluorouracil	fivepseq v.1.2.0	bthe_5fu-t05
PMID:37217719	2023	Huch S, Nersisyan L	Pelechano	buni_fecul-B_pur-t30_r1	buni, Fecal culture, Puromycin treatment, 30 min	GSE153497	SRP269220	Atlas of mRNA translation and decay for bacteria	Buni	NextSeq 500	5Pseq	bacteria	Bacillota	Buni	Buni	Puromycin	Puromycin	fivepseq v.1.2.0	buni_pur-t30
PMID:37217719	2023	Huch S, Nersisyan L	Pelechano	buni_fecul-B_mup-t05_r1	buni, Fecal culture, Mupirocin treatment, 5 min	GSE153497	SRP269220	Atlas of mRNA translation and decay for bacteria	Buni	NextSeq 500	5Pseq	bacteria	Bacillota	Buni	Buni	Mupirocin	Mupirocin	fivepseq v.1.2.0	buni_mup-t05
PMID:37217719	2023	Huch S, Nersisyan L	Pelechano	buni_fecul-B_mup-t30_r1	buni, Fecal culture, Mupirocin treatment, 30 min	GSE153497	SRP269220	Atlas of mRNA translation and decay for bacteria	Buni	NextSeq 500	5Pseq	bacteria	Bacillota	Buni	Buni	Mupirocin	Mupirocin	fivepseq v.1.2.0	buni_mup-t30
PMID:37217719	2023	Huch S, Nersisyan L	Pelechano	buni_fecul-B_pur-t05_r1	buni, Fecal culture, Puromycin treatment, 5 min	GSE153497	SRP269220	Atlas of mRNA translation and decay for bacteria	Buni	NextSeq 500	5Pseq	bacteria	Bacillota	Buni	Buni	Puromycin	Puromycin	fivepseq v.1.2.0	buni_pur-t05
PMID:37217719	2023	Huch S, Nersisyan L	Pelechano	buni_fecul-B_ctr_r1	buni, Fecal culture, No treatment	GSE153497	SRP269220	Atlas of mRNA translation and decay for bacteria	Buni	NextSeq 500	5Pseq	bacteria	Bacillota	Buni	Buni	Control	Control	fivepseq v.1.2.0	buni_ctr
PMID:37217719	2023	Huch S, Nersisyan L	Pelechano	buni_fecul-B_dox-t05_r1	buni, Fecal culture, Doxycycline treatment, 5 min	GSE153497	SRP269220	Atlas of mRNA translation and decay for bacteria	Buni	NextSeq 500	5Pseq	bacteria	Bacillota	Buni	Buni	Doxycycline	Doxycycline	fivepseq v.1.2.0	buni_dox-t05
PMID:37217719	2023	Huch S, Nersisyan L	Pelechano	buni_fecul-B_dox-t30_r1	buni, Fecal culture, Doxycycline treatment, 30 min	GSE153497	SRP269220	Atlas of mRNA translation and decay for bacteria	Buni	NextSeq 500	5Pseq	bacteria	Bacillota	Buni	Buni	Doxycycline	Doxycycline	fivepseq v.1.2.0	buni_dox-t30
PMID:37217719	2023	Huch S, Nersisyan L	Pelechano	buni_fecul-B_ery-t05_r1	buni, Fecal culture, Erythromycin treatment, 5 min	GSE153497	SRP269220	Atlas of mRNA translation and decay for bacteria	Buni	NextSeq 500	5Pseq	bacteria	Bacillota	Buni	Buni	Erythromycin	Erythromycin	fivepseq v.1.2.0	buni_ery-t05
PMID:37217719	2023	Huch S, Nersisyan L	Pelechano	buni_fecul-B_ery-t30_r1	buni, Fecal culture, Erythromycin treatment, 30 min	GSE153497	SRP269220	Atlas of mRNA translation and decay for bacteria	Buni	NextSeq 500	5Pseq	bacteria	Bacillota	Buni	Buni	Erythromycin	Erythromycin	fivepseq v.1.2.0	buni_ery-t30
PMID:37217719	2023	Huch S, Nersisyan L	Pelechano	buni_fecul-B_cam-t30_r1	buni, Fecal culture, Chloramphenicol (CAM) treatment, 30 min	GSE153497	SRP269220	Atlas of mRNA translation and decay for bacteria	Buni	NextSeq 500	5Pseq	bacteria	Bacillota	Buni	Buni	Chloramphenicol (CAM)	Chloramphenicol (CAM)	fivepseq v.1.2.0	buni_cam-t30
PMID:37217719	2023	Huch S, Nersisyan L	Pelechano	buni_fecul-B_cam-t05_r1	buni, Fecal culture, Chloramphenicol (CAM) treatment, 5 min	GSE153497	SRP269220	Atlas of mRNA translation and decay for bacteria	Buni	NextSeq 500	5Pseq	bacteria	Bacillota	Buni	Buni	Chloramphenicol (CAM)	Chloramphenicol (CAM)	fivepseq v.1.2.0	buni_cam-t05
PMID:37217719	2023	Huch S, Nersisyan L	Pelechano	buni_fecul-B_5fu-t30_r1	buni, Fecal culture, 5-Fluorouracil treatment, 30 min	GSE153497	SRP269220	Atlas of mRNA translation and decay for bacteria	Buni	NextSeq 500	5Pseq	bacteria	Bacillota	Buni	Buni	5-Fluorouracil	5-Fluorouracil	fivepseq v.1.2.0	buni_5fu-t05
PMID:37217719	2023	Huch S, Nersisyan L	Pelechano	buni_fecul-B_5fu-t05_r1	buni, Fecal culture, 5-Fluorouracil treatment, 5 min	GSE153497	SRP269220	Atlas of mRNA translation and decay for bacteria	Buni	NextSeq 500	5Pseq	bacteria	Bacillota	Buni	Buni	5-Fluorouracil	5-Fluorouracil	fivepseq v.1.2.0	buni_5fu-t30
PMID:37217719	2023	Huch S, Nersisyan L	Pelechano	buni_fecul-C_pur-t30_r1	buni, Puromycin treatment, 30 min	GSE153497	SRP269220	Atlas of mRNA translation and decay for bacteria	Buni	NextSeq 500	5Pseq	bacteria	Bacillota	Buni	Buni	Puromycin	Puromycin	fivepseq v.1.2.0	buni_pur-t30
PMID:37217719	2023	Huch S, Nersisyan L	Pelechano	buni_fecul-C_ery-t30_r1	buni, Fecal culture, Erythromycin treatment, 30 min	GSE153497	SRP269220	Atlas of mRNA translation and decay for bacteria	Buni	NextSeq 500	5Pseq	bacteria	Bacillota	Buni	Buni	Erythromycin	Erythromycin	fivepseq v.1.2.0	buni_ery-t30
PMID:37217719	2023	Huch S, Nersisyan L	Pelechano	buni_fecul-C_mup-t05_r1	buni, Mupirocin treatment, 5 min	GSE153497	SRP269220	Atlas of mRNA translation and decay for bacteria	Buni	NextSeq 500	5Pseq	bacteria	Bacillota	Buni	Buni	Mupirocin	Mupirocin	fivepseq v.1.2.0	buni_mup-t05
PMID:37217719	2023	Huch S, Nersisyan L	Pelechano	buni_fecul-C_mup-t30_r1	buni, Mupirocin treatment, 30 min	GSE153497	SRP269220	Atlas of mRNA translation and decay for bacteria	Buni	NextSeq 500	5Pseq	bacteria	Bacillota	Buni	Buni	Mupirocin	Mupirocin	fivepseq v.1.2.0	buni_mup-t30
PMID:37217719	2023	Huch S, Nersisyan L	Pelechano	buni_fecul-C_pur-t05_r1	buni, Puromycin treatment, 5 min	GSE153497	SRP269220	Atlas of mRNA translation and decay for bacteria	Buni	NextSeq 500	5Pseq	bacteria	Bacillota	Buni	Buni	Puromycin	Puromycin	fivepseq v.1.2.0	buni_pur-t05
PMID:37217719	2023	Huch S, Nersisyan L	Pelechano	buni_fecul-C_cam-t30_r1	buni, Fecal culture, Chloramphenicol (CAM) treatment, 30 min	GSE153497	SRP269220	Atlas of mRNA translation and decay for bacteria	Buni	NextSeq 500	5Pseq	bacteria	Bacillota	Buni	Buni	Chloramphenicol (CAM)	Chloramphenicol (CAM)	fivepseq v.1.2.0	buni_cam-t30
PMID:37217719	2023	Huch S, Nersisyan L	Pelechano	buni_fecul-C_ctr_r1	buni, Fecal culture, No treatment	GSE153497	SRP269220	Atlas of mRNA translation and decay for bacteria	Buni	NextSeq 500	5Pseq	bacteria	Bacillota	Buni	Buni	Control	Control	fivepseq v.1.2.0	buni_ctr
PMID:37217719	2023	Huch S, Nersisyan L	Pelechano	buni_fecul-C_dox-t05_r1	buni, Fecal culture, Doxycycline treatment, 5 min	GSE153497	SRP269220	Atlas of mRNA translation and decay for bacteria	Buni	NextSeq 500	5Pseq	bacteria	Bacillota	Buni	Buni	Doxycycline	Doxycycline	fivepseq v.1.2.0	buni_dox-t05
PMID:37217719	2023	Huch S, Nersisyan L	Pelechano	buni_fecul-C_dox-t30_r1	buni, Fecal culture, Doxycycline treatment, 30 min	GSE153497	SRP269220	Atlas of mRNA translation and decay for bacteria	Buni	NextSeq 500	5Pseq	bacteria	Bacillota	Buni	Buni	Doxycycline	Doxycycline	fivepseq v.1.2.0	buni_dox-t30
PMID:37217719	2023	Huch S, Nersisyan L	Pelechano	buni_fecul-C_ery-t05_r1	buni, Fecal culture, Erythromycin treatment, 5 min	GSE153497	SRP269220	Atlas of mRNA translation and decay for bacteria	Buni	NextSeq 500	5Pseq	bacteria	Bacillota	Buni	Buni	Erythromycin	Erythromycin	fivepseq v.1.2.0	buni_ery-t05
PMID:37217719	2023	Huch S, Nersisyan L	Pelechano	buni_fecul-C_5fu-t05_r1	buni, Fecal culture, 5-Fluorouracil treatment, 5 min	GSE153497	SRP269220	Atlas of mRNA translation and decay for bacteria	Buni	NextSeq 500	5Pseq	bacteria	Bacillota	Buni	Buni	5-Fluorouracil	5-Fluorouracil	fivepseq v.1.2.0	buni_5fu-t05
PMID:37217719	2023	Huch S, Nersisyan L	Pelechano	buni_fecul-C_5fu-t30_r1	buni, Fecal culture, 5-Fluorouracil treatment, 30 min	GSE153497	SRP269220	Atlas of mRNA translation and decay for bacteria	Buni	NextSeq 500	5Pseq	bacteria	Bacillota	Buni	Buni	5-Fluorouracil	5-Fluorouracil	fivepseq v.1.2.0	buni_5fu-t30
PMID:37217719	2023	Huch S, Nersisyan L	Pelechano	buni_fecul-C_cam-t05_r1	buni, Fecal culture, Chloramphenicol (CAM) treatment, 5 min	GSE153497	SRP269220	Atlas of mRNA translation and decay for bacteria	Buni	NextSeq 500	5Pseq	bacteria	Bacillota	Buni	Buni	Chloramphenicol (CAM)	Chloramphenicol (CAM)	fivepseq v.1.2.0	buni_cam-t05
PMID:37217719	2023	Huch S, Nersisyan L	Pelechano	bvul_fecul-B_pur-t30_r1	Bacteroides vulgatus, Fecal culture, Puromycin treatment, 30 min	GSE153497	SRP269220	Atlas of mRNA translation and decay for bacteria	Bacteroides vulgatus	NextSeq 500	5Pseq	bacteria	Bacteroidota	Bacteroides vulgatus	Bacteroides vulgatus	Puromycin	Puromycin	fivepseq v.1.2.0	bvul_pur-t30
PMID:37217719	2023	Huch S, Nersisyan L	Pelechano	bvul_fecul-B_pur-t05_r1	Bacteroides vulgatus, Fecal culture, Puromycin treatment, 5 min	GSE153497	SRP269220	Atlas of mRNA translation and decay for bacteria	Bacteroides vulgatus	NextSeq 500	5Pseq	bacteria	Bacteroidota	Bacteroides vulgatus	Bacteroides vulgatus	Puromycin	Puromycin	fivepseq v.1.2.0	bvul_pur-t05
PMID:37217719	2023	Huch S, Nersisyan L	Pelechano	bvul_fecul-B_ery-t30_r1	Bacteroides vulgatus, Fecal culture, Erythromycin treatment, 30 min	GSE153497	SRP269220	Atlas of mRNA translation and decay for bacteria	Bacteroides vulgatus	NextSeq 500	5Pseq	bacteria	Bacteroidota	Bacteroides vulgatus	Bacteroides vulgatus	Erythromycin	Erythromycin	fivepseq v.1.2.0	bvul_ery-t30
PMID:37217719	2023	Huch S, Nersisyan L	Pelechano	bvul_fecul-B_mup-t05_r1	Bacteroides vulgatus, Fecal culture, Mupirocin treatment, 5 min	GSE153497	SRP269220	Atlas of mRNA translation and decay for bacteria	Bacteroides vulgatus	NextSeq 500	5Pseq	bacteria	Bacteroidota	Bacteroides vulgatus	Bacteroides vulgatus	Mupirocin	Mupirocin	fivepseq v.1.2.0	bvul_mup-t05
PMID:37217719	2023	Huch S, Nersisyan L	Pelechano	bvul_fecul-B_mup-t30_r1	Bacteroides vulgatus, Fecal culture, Mupirocin treatment, 30 min	GSE153497	SRP269220	Atlas of mRNA translation and decay for bacteria	Bacteroides vulgatus	NextSeq 500	5Pseq	bacteria	Bacteroidota	Bacteroides vulgatus	Bacteroides vulgatus	Mupirocin	Mupirocin	fivepseq v.1.2.0	bvul_mup-t30
PMID:37217719	2023	Huch S, Nersisyan L	Pelechano	bvul_fecul-B_ctr_r1	Bacteroides vulgatus, Fecal culture, No treatment	GSE153497	SRP269220	Atlas of mRNA translation and decay for bacteria	Bacteroides vulgatus	NextSeq 500	5Pseq	bacteria	Bacteroidota	Bacteroides vulgatus	Bacteroides vulgatus	Control	Control	fivepseq v.1.2.0	bvul_ctr
PMID:37217719	2023	Huch S, Nersisyan L	Pelechano	bvul_fecul-B_dox-t05_r1	Bacteroides vulgatus, Fecal culture, Doxycycline treatment, 5 min	GSE153497	SRP269220	Atlas of mRNA translation and decay for bacteria	Bacteroides vulgatus	NextSeq 500	5Pseq	bacteria	Bacteroidota	Bacteroides vulgatus	Bacteroides vulgatus	Doxycycline	Doxycycline	fivepseq v.1.2.0	bvul_dox-t05
PMID:37217719	2023	Huch S, Nersisyan L	Pelechano	bvul_fecul-B_dox-t30_r1	Bacteroides vulgatus, Fecal culture, Doxycycline treatment, 30 min	GSE153497	SRP269220	Atlas of mRNA translation and decay for bacteria	Bacteroides vulgatus	NextSeq 500	5Pseq	bacteria	Bacteroidota	Bacteroides vulgatus	Bacteroides vulgatus	Doxycycline	Doxycycline	fivepseq v.1.2.0	bvul_dox-t30
PMID:37217719	2023	Huch S, Nersisyan L	Pelechano	bvul_fecul-B_ery-t05_r1	Bacteroides vulgatus, Fecal culture, Erythromycin treatment, 5 min	GSE153497	SRP269220	Atlas of mRNA translation and decay for bacteria	Bacteroides vulgatus	NextSeq 500	5Pseq	bacteria	Bacteroidota	Bacteroides vulgatus	Bacteroides vulgatus	Erythromycin	Erythromycin	fivepseq v.1.2.0	bvul_ery-t05
PMID:37217719	2023	Huch S, Nersisyan L	Pelechano	bvul_fecul-B_5fu-t05_r1	Bacteroides vulgatus, Fecal culture, 5-Fluorouracil treatment, 30 min	GSE153497	SRP269220	Atlas of mRNA translation and decay for bacteria	Bacteroides vulgatus	NextSeq 500	5Pseq	bacteria	Bacteroidota	Bacteroides vulgatus	Bacteroides vulgatus	5-Fluorouracil	5-Fluorouracil	fivepseq v.1.2.0	bvul_5fu-t05
PMID:37217719	2023	Huch S, Nersisyan L	Pelechano	bvul_fecul-B_5fu-t30_r1	Bacteroides vulgatus, Fecal culture, 5-Fluorouracil treatment, 5 min	GSE153497	SRP269220	Atlas of mRNA translation and decay for bacteria	Bacteroides vulgatus	NextSeq 500	5Pseq	bacteria	Bacteroidota	Bacteroides vulgatus	Bacteroides vulgatus	5-Fluorouracil	5-Fluorouracil	fivepseq v.1.2.0	bvul_5fu-t30
PMID:37217719	2023	Huch S, Nersisyan L	Pelechano	bvul_fecul-B_cam-t05_r1	Bacteroides vulgatus, Fecal culture, Chloramphenicol (CAM) treatment, 5 min	GSE153497	SRP269220	Atlas of mRNA translation and decay for bacteria	Bacteroides vulgatus	NextSeq 500	5Pseq	bacteria	Bacteroidota	Bacteroides vulgatus	Bacteroides vulgatus	Chloramphenicol (CAM)	Chloramphenicol (CAM)	fivepseq v.1.2.0	bvul_cam-t05
PMID:37217719	2023	Huch S, Nersisyan L	Pelechano	bvul_fecul-B_cam-t30_r1	Bacteroides vulgatus, Fecal culture, Chloramphenicol (CAM) treatment, 30 min	GSE153497	SRP269220	Atlas of mRNA translation and decay for bacteria	Bacteroides vulgatus	NextSeq 500	5Pseq	bacteria	Bacteroidota	Bacteroides vulgatus	Bacteroides vulgatus	Chloramphenicol (CAM)	Chloramphenicol (CAM)	fivepseq v.1.2.0	bvul_cam-t30
PMID:37217719	2023	Huch S, Nersisyan L	Pelechano	bvul_fecul-C_pur-t30_r1	Bacteroides vulgatus, Fecal culture, Puromycin treatment, 30 min	GSE153497	SRP269220	Atlas of mRNA translation and decay for bacteria	Bacteroides vulgatus	NextSeq 500	5Pseq	bacteria	Bacteroidota	Bacteroides vulgatus	Bacteroides vulgatus	Puromycin	Puromycin	fivepseq v.1.2.0	bvul_pur-t30
PMID:37217719	2023	Huch S, Nersisyan L	Pelechano	bvul_fecul-C_mup-t30_r1	Bacteroides vulgatus, Fecal culture, Mupirocin treatment, 30 min	GSE153497	SRP269220	Atlas of mRNA translation and decay for bacteria	Bacteroides vulgatus	NextSeq 500	5Pseq	bacteria	Bacteroidota	Bacteroides vulgatus	Bacteroides vulgatus	Mupirocin	Mupirocin	fivepseq v.1.2.0	bvul_mup-t30
PMID:37217719	2023	Huch S, Nersisyan L	Pelechano	bvul_fecul-C_pur-t05_r1	Bacteroides vulgatus, Fecal culture, Puromycin treatment, 5 min	GSE153497	SRP269220	Atlas of mRNA translation and decay for bacteria	Bacteroides vulgatus	NextSeq 500	5Pseq	bacteria	Bacteroidota	Bacteroides vulgatus	Bacteroides vulgatus	Puromycin	Puromycin	fivepseq v.1.2.0	bvul_pur-t05
PMID:37217719	2023	Huch S, Nersisyan L	Pelechano	bvul_fecul-C_ery-t30_r1	Bacteroides vulgatus, Fecal culture, Erythromycin treatment, 30 min	GSE153497	SRP269220	Atlas of mRNA translation and decay for bacteria	Bacteroides vulgatus	NextSeq 500	5Pseq	bacteria	Bacteroidota	Bacteroides vulgatus	Bacteroides vulgatus	Erythromycin	Erythromycin	fivepseq v.1.2.0	bvul_ery-t30
PMID:37217719	2023	Huch S, Nersisyan L	Pelechano	bvul_fecul-C_mup-t05_r1	Bacteroides vulgatus, Fecal culture, Mupirocin treatment, 5 min	GSE153497	SRP269220	Atlas of mRNA translation and decay for bacteria	Bacteroides vulgatus	NextSeq 500	5Pseq	bacteria	Bacteroidota	Bacteroides vulgatus	Bacteroides vulgatus	Mupirocin	Mupirocin	fivepseq v.1.2.0	bvul_mup-t05
PMID:37217719	2023	Huch S, Nersisyan L	Pelechano	bvul_fecul-C_dox-t30_r1	Bacteroides vulgatus, Fecal culture, Doxycycline treatment 30 min	GSE153497	SRP269220	Atlas of mRNA translation and decay for bacteria	Bacteroides vulgatus	NextSeq 500	5Pseq	bacteria	Bacteroidota	Bacteroides vulgatus	Bacteroides vulgatus	Doxycycline	Doxycycline	fivepseq v.1.2.0	bvul_dox-t30
PMID:37217719	2023	Huch S, Nersisyan L	Pelechano	bvul_fecul-C_ery-t05_r1	Bacteroides vulgatus, Fecal culture, Erythromycin treatment, 5 min	GSE153497	SRP269220	Atlas of mRNA translation and decay for bacteria	Bacteroides vulgatus	NextSeq 500	5Pseq	bacteria	Bacteroidota	Bacteroides vulgatus	Bacteroides vulgatus	Erythromycin	Erythromycin	fivepseq v.1.2.0	bvul_ery-t05
PMID:37217719	2023	Huch S, Nersisyan L	Pelechano	bvul_fecul-C_cam-t30_r1	Bacteroides vulgatus, Fecal culture, Chloramphenicol (CAM) treatment, 30 min	GSE153497	SRP269220	Atlas of mRNA translation and decay for bacteria	Bacteroides vulgatus	NextSeq 500	5Pseq	bacteria	Bacteroidota	Bacteroides vulgatus	Bacteroides vulgatus	Chloramphenicol (CAM)	Chloramphenicol (CAM)	fivepseq v.1.2.0	bvul_cam-t30
PMID:37217719	2023	Huch S, Nersisyan L	Pelechano	bvul_fecul-C_ctr_r1	Bacteroides vulgatus, Fecal culture, No treatment	GSE153497	SRP269220	Atlas of mRNA translation and decay for bacteria	Bacteroides vulgatus	NextSeq 500	5Pseq	bacteria	Bacteroidota	Bacteroides vulgatus	Bacteroides vulgatus	Control	Control	fivepseq v.1.2.0	bvul_ctr
PMID:37217719	2023	Huch S, Nersisyan L	Pelechano	bvul_fecul-C_dox-t05_r1	Bacteroides vulgatus, Fecal culture, Doxycycline treatment, 5 min	GSE153497	SRP269220	Atlas of mRNA translation and decay for bacteria	Bacteroides vulgatus	NextSeq 500	5Pseq	bacteria	Bacteroidota	Bacteroides vulgatus	Bacteroides vulgatus	Doxycycline	Doxycycline	fivepseq v.1.2.0	bvul_dox-t05
PMID:37217719	2023	Huch S, Nersisyan L	Pelechano	bvul_fecul-C_cam-t05_r1	Bacteroides vulgatus, Fecal culture, Chloramphenicol (CAM) treatment, 5 min	GSE153497	SRP269220	Atlas of mRNA translation and decay for bacteria	Bacteroides vulgatus	NextSeq 500	5Pseq	bacteria	Bacteroidota	Bacteroides vulgatus	Bacteroides vulgatus	Chloramphenicol (CAM)	Chloramphenicol (CAM)	fivepseq v.1.2.0	bvul_cam-t05
PMID:37217719	2023	Huch S, Nersisyan L	Pelechano	bvul_fecul-C_5fu-t30_r1	Bacteroides vulgatus, Fecal culture, 5-Fluorouracil treatment, 30 min	GSE153497	SRP269220	Atlas of mRNA translation and decay for bacteria	Bacteroides vulgatus	NextSeq 500	5Pseq	bacteria	Bacteroidota	Bacteroides vulgatus	Bacteroides vulgatus	5-Fluorouracil	5-Fluorouracil	fivepseq v.1.2.0	bvul_5fu-t30
PMID:37217719	2023	Huch S, Nersisyan L	Pelechano	bvul_fecul-C_5fu-t05_r1	Bacteroides vulgatus, Fecal culture, 5-Fluorouracil treatment, 5 min	GSE153497	SRP269220	Atlas of mRNA translation and decay for bacteria	Bacteroides vulgatus	NextSeq 500	5Pseq	bacteria	Bacteroidota	Bacteroides vulgatus	Bacteroides vulgatus	5-Fluorouracil	5-Fluorouracil	fivepseq v.1.2.0	bvul_5fu-t05
PMID:37217719	2023	Huch S, Nersisyan L	Pelechano	Caulobacter_comp_ctr_r1-2	Caulobacter, Compost, No treatment, replicate 2	GSE153497	SRP269220	Atlas of mRNA translation and decay for bacteria	Caulobacter	NextSeq 500	5Pseq	bacteria	Pseudomonadota	Caulobacter	Caulobacter	Control	Control	fivepseq v.1.2.0	Caulobacter_comp
PMID:37217719	2023	Huch S, Nersisyan L	Pelechano	Caulobacter_comp_ctr_r1-1	Caulobacter, Compost, No treatment, replicate 1	GSE153497	SRP269220	Atlas of mRNA translation and decay for bacteria	Caulobacter	NextSeq 500	5Pseq	bacteria	Pseudomonadota	Caulobacter	Caulobacter	Control	Control	fivepseq v.1.2.0	Caulobacter_comp
PMID:37217719	2023	Huch S, Nersisyan L	Pelechano	Caulobacter_feces_ctr_r1-3	Caulobacter, Feces, No treatment, replicate 3	GSE153497	SRP269220	Atlas of mRNA translation and decay for bacteria	Caulobacter	NextSeq 500	5Pseq	bacteria	Pseudomonadota	Caulobacter	Caulobacter	Control	Control	fivepseq v.1.2.0	Caulobacter_feces
PMID:37217719	2023	Huch S, Nersisyan L	Pelechano	Caulobacter_feces_ctr_r1-2	Caulobacter, Feces, No treatment, replicate 2	GSE153497	SRP269220	Atlas of mRNA translation and decay for bacteria	Caulobacter	NextSeq 500	5Pseq	bacteria	Pseudomonadota	Caulobacter	Caulobacter	Control	Control	fivepseq v.1.2.0	Caulobacter_feces
PMID:37217719	2023	Huch S, Nersisyan L	Pelechano	Caulobacter_feces_ctr_r1-1	Caulobacter, Feces, No treatment, replicate 1	GSE153497	SRP269220	Atlas of mRNA translation and decay for bacteria	Caulobacter	NextSeq 500	5Pseq	bacteria	Pseudomonadota	Caulobacter	Caulobacter	Control	Control	fivepseq v.1.2.0	Caulobacter_feces
PMID:37217719	2023	Huch S, Nersisyan L	Pelechano	cbol_fecul-B_pur-t30_r1	cbol, Fecal culture, Puromycin treatment, 30 min	GSE153497	SRP269220	Atlas of mRNA translation and decay for bacteria	cbol	NextSeq 500	5Pseq	bacteria	Bacillota	cbol	cbol	Puromycin	Puromycin	fivepseq v.1.2.0	cbol_pur-t30
PMID:37217719	2023	Huch S, Nersisyan L	Pelechano	cbol_fecul-B_mup-t30_r1	cbol, Fecal culture, Mupirocin treatment, 30 min	GSE153497	SRP269220	Atlas of mRNA translation and decay for bacteria	cbol	NextSeq 500	5Pseq	bacteria	Bacillota	cbol	cbol	Mupirocin	Mupirocin	fivepseq v.1.2.0	cbol_mup-t30
PMID:37217719	2023	Huch S, Nersisyan L	Pelechano	cbol_fecul-B_pur-t05_r1	cbol, Fecal culture, Puromycin treatment, 5 min	GSE153497	SRP269220	Atlas of mRNA translation and decay for bacteria	cbol	NextSeq 500	5Pseq	bacteria	Bacillota	cbol	cbol	Puromycin	Puromycin	fivepseq v.1.2.0	cbol_pur-t05
PMID:37217719	2023	Huch S, Nersisyan L	Pelechano	cbol_fecul-B_ery-t30_r1	cbol, Fecal culture, Erythromycin treatment, 30 min	GSE153497	SRP269220	Atlas of mRNA translation and decay for bacteria	cbol	NextSeq 500	5Pseq	bacteria	Bacillota	cbol	cbol	Erythromycin	Erythromycin	fivepseq v.1.2.0	cbol_ery-t30
PMID:37217719	2023	Huch S, Nersisyan L	Pelechano	cbol_fecul-B_mup-t05_r1	cbol, Fecal culture, Mupirocin treatment, 5 min	GSE153497	SRP269220	Atlas of mRNA translation and decay for bacteria	cbol	NextSeq 500	5Pseq	bacteria	Bacillota	cbol	cbol	Mupirocin	Mupirocin	fivepseq v.1.2.0	cbol_mup-t05
PMID:37217719	2023	Huch S, Nersisyan L	Pelechano	cbol_fecul-B_ery-t05_r1	cbol, Fecal culture, Erythromycin treatment, 5 min	GSE153497	SRP269220	Atlas of mRNA translation and decay for bacteria	cbol	NextSeq 500	5Pseq	bacteria	Bacillota	cbol	cbol	Erythromycin	Erythromycin	fivepseq v.1.2.0	cbol_ery-t05
PMID:37217719	2023	Huch S, Nersisyan L	Pelechano	cbol_fecul-B_dox-t05_r1	cbol, Fecal culture, Doxycycline treatment, 5 min	GSE153497	SRP269220	Atlas of mRNA translation and decay for bacteria	cbol	NextSeq 500	5Pseq	bacteria	Bacillota	cbol	cbol	Doxycycline	Doxycycline	fivepseq v.1.2.0	cbol_dox-t05
PMID:37217719	2023	Huch S, Nersisyan L	Pelechano	cbol_fecul-B_dox-t30_r1	cbol, Fecal culture, Doxycycline treatment, 30 min	GSE153497	SRP269220	Atlas of mRNA translation and decay for bacteria	cbol	NextSeq 500	5Pseq	bacteria	Bacillota	cbol	cbol	Doxycycline	Doxycycline	fivepseq v.1.2.0	cbol_dox-t30
PMID:37217719	2023	Huch S, Nersisyan L	Pelechano	cbol_fecul-B_ctr_r1	cbol, Fecal culture, No treatment	GSE153497	SRP269220	Atlas of mRNA translation and decay for bacteria	cbol	NextSeq 500	5Pseq	bacteria	Bacillota	cbol	cbol	Control	Control	fivepseq v.1.2.0	cbol_ctr
PMID:37217719	2023	Huch S, Nersisyan L	Pelechano	cbol_fecul-B_cam-t30_r1	cbol, Fecal culture, Chloramphenicol (CAM) treatment, 30 min	GSE153497	SRP269220	Atlas of mRNA translation and decay for bacteria	cbol	NextSeq 500	5Pseq	bacteria	Bacillota	cbol	cbol	Chloramphenicol (CAM)	Chloramphenicol (CAM)	fivepseq v.1.2.0	cbol_cam-t30
PMID:37217719	2023	Huch S, Nersisyan L	Pelechano	cbol_fecul-B_cam-t05_r1	cbol, Fecal culture, Chloramphenicol (CAM) treatment, 5 min	GSE153497	SRP269220	Atlas of mRNA translation and decay for bacteria	cbol	NextSeq 500	5Pseq	bacteria	Bacillota	cbol	cbol	Chloramphenicol (CAM)	Chloramphenicol (CAM)	fivepseq v.1.2.0	cbol_cam-t05
PMID:37217719	2023	Huch S, Nersisyan L	Pelechano	cbol_fecul-B_5fu-t30_r1	cbol, Fecal culture, 5-Fluorouracil treatment, 30 min	GSE153497	SRP269220	Atlas of mRNA translation and decay for bacteria	cbol	NextSeq 500	5Pseq	bacteria	Bacillota	cbol	cbol	5-Fluorouracil	5-Fluorouracil	fivepseq v.1.2.0	cbol_5fu-t30
PMID:37217719	2023	Huch S, Nersisyan L	Pelechano	cbol_fecul-B_5fu-t05_r1	cbol, Fecal culture, 5-Fluorouracil treatment, 5 min	GSE153497	SRP269220	Atlas of mRNA translation and decay for bacteria	cbol	NextSeq 500	5Pseq	bacteria	Bacillota	cbol	cbol	5-Fluorouracil	5-Fluorouracil	fivepseq v.1.2.0	cbol_5fu-t05
PMID:37217719	2023	Huch S, Nersisyan L	Pelechano	cbol_fecul-C_pur-t30_r1	Fecal culture, Puromycin treatment, 30 min	GSE153497	SRP269220	Atlas of mRNA translation and decay for bacteria	cbol	NextSeq 500	5Pseq	bacteria	Bacillota	cbol	cbol	Puromycin	Puromycin	fivepseq v.1.2.0	cbol_pur-t30
PMID:37217719	2023	Huch S, Nersisyan L	Pelechano	cbol_fecul-C_mup-t30_r1	cbol, Fecal culture, Mupirocin treatment, 30 min	GSE153497	SRP269220	Atlas of mRNA translation and decay for bacteria	cbol	NextSeq 500	5Pseq	bacteria	Bacillota	cbol	cbol	Mupirocin	Mupirocin	fivepseq v.1.2.0	cbol_mup-t30
PMID:37217719	2023	Huch S, Nersisyan L	Pelechano	cbol_fecul-C_pur-t05_r1	cbol, Fecal culture, Puromycin treatment, 5 min	GSE153497	SRP269220	Atlas of mRNA translation and decay for bacteria	cbol	NextSeq 500	5Pseq	bacteria	Bacillota	cbol	cbol	Puromycin	Puromycin	fivepseq v.1.2.0	cbol_pur-t05
PMID:37217719	2023	Huch S, Nersisyan L	Pelechano	cbol_fecul-C_ery-t05_r1	cbol, Fecal culture, Erythromycin treatment, 5 min	GSE153497	SRP269220	Atlas of mRNA translation and decay for bacteria	cbol	NextSeq 500	5Pseq	bacteria	Bacillota	cbol	cbol	Erythromycin	Erythromycin	fivepseq v.1.2.0	cbol_ery-t05
PMID:37217719	2023	Huch S, Nersisyan L	Pelechano	cbol_fecul-C_ery-t30_r1	cbol, Fecal culture, Erythromycin treatment, 30 min	GSE153497	SRP269220	Atlas of mRNA translation and decay for bacteria	cbol	NextSeq 500	5Pseq	bacteria	Bacillota	cbol	cbol	Erythromycin	Erythromycin	fivepseq v.1.2.0	cbol_ery-t05
PMID:37217719	2023	Huch S, Nersisyan L	Pelechano	cbol_fecul-C_mup-t05_r1	cbol, Fecal culture, Mupirocin treatment, 5 min	GSE153497	SRP269220	Atlas of mRNA translation and decay for bacteria	cbol	NextSeq 500	5Pseq	bacteria	Bacillota	cbol	cbol	Mupirocin	Mupirocin	fivepseq v.1.2.0	cbol_mup-t05
PMID:37217719	2023	Huch S, Nersisyan L	Pelechano	cbol_fecul-C_ctr_r1	cbol, Fecal culture, No treatment	GSE153497	SRP269220	Atlas of mRNA translation and decay for bacteria	cbol	NextSeq 500	5Pseq	bacteria	Bacillota	cbol	cbol	Control	Control	fivepseq v.1.2.0	cbol_ctr
PMID:37217719	2023	Huch S, Nersisyan L	Pelechano	cbol_fecul-C_dox-t05_r1	cbol, Fecal culture, Doxycycline treatment, 5 min	GSE153497	SRP269220	Atlas of mRNA translation and decay for bacteria	cbol	NextSeq 500	5Pseq	bacteria	Bacillota	cbol	cbol	Doxycycline	Doxycycline	fivepseq v.1.2.0	cbol_dox-t05
PMID:37217719	2023	Huch S, Nersisyan L	Pelechano	cbol_fecul-C_dox-t30_r1	cbol, Fecal culture, Doxycycline treatment, 30 min	GSE153497	SRP269220	Atlas of mRNA translation and decay for bacteria	cbol	NextSeq 500	5Pseq	bacteria	Bacillota	cbol	cbol	Doxycycline	Doxycycline	fivepseq v.1.2.0	cbol_dox-t30
PMID:37217719	2023	Huch S, Nersisyan L	Pelechano	cbol_fecul-C_cam-t30_r1	cbol, Fecal culture, Chloramphenicol (CAM) treatment, 30 min	GSE153497	SRP269220	Atlas of mRNA translation and decay for bacteria	cbol	NextSeq 500	5Pseq	bacteria	Bacillota	cbol	cbol	Chloramphenicol (CAM)	Chloramphenicol (CAM)	fivepseq v.1.2.0	cbol_cam-t30
PMID:37217719	2023	Huch S, Nersisyan L	Pelechano	cbol_fecul-C_5fu-t30_r1	cbol, Fecal culture, 5-Fluorouracil treatment, 30 min	GSE153497	SRP269220	Atlas of mRNA translation and decay for bacteria	cbol	NextSeq 500	5Pseq	bacteria	Bacillota	cbol	cbol	5-Fluorouracil	5-Fluorouracil	fivepseq v.1.2.0	cbol_5fu-t30
PMID:37217719	2023	Huch S, Nersisyan L	Pelechano	cbol_fecul-C_cam-t05_r1	cbol, Fecal culture, Chloramphenicol (CAM) treatment, 5 min	GSE153497	SRP269220	Atlas of mRNA translation and decay for bacteria	cbol	NextSeq 500	5Pseq	bacteria	Bacillota	cbol	cbol	Chloramphenicol (CAM)	Chloramphenicol (CAM)	fivepseq v.1.2.0	cbol_cam-t05
PMID:37217719	2023	Huch S, Nersisyan L	Pelechano	cbol_fecul-C_5fu-t05_r1	cbol, Fecal culture, 5-Fluorouracil treatment, 5 min	GSE153497	SRP269220	Atlas of mRNA translation and decay for bacteria	cbol	NextSeq 500	5Pseq	bacteria	Bacillota	cbol	cbol	5-Fluorouracil	5-Fluorouracil	fivepseq v.1.2.0	cbol_5fu-t05
PMID:37217719	2023	Huch S, Nersisyan L	Pelechano	cbut_fecul-B_pur-t30_r1	cbut, Fecal culture, Puromycin treatment, 30 min	GSE153497	SRP269220	Atlas of mRNA translation and decay for bacteria	cbut	NextSeq 500	5Pseq	bacteria	Bacillota	cbut	cbut	Puromycin	Puromycin	fivepseq v.1.2.0	cbut_pur-t30
PMID:37217719	2023	Huch S, Nersisyan L	Pelechano	cbut_fecul-B_pur-t05_r1	cbut, Fecal culture, Puromycin treatment, 5 min	GSE153497	SRP269220	Atlas of mRNA translation and decay for bacteria	cbut	NextSeq 500	5Pseq	bacteria	Bacillota	cbut	cbut	Puromycin	Puromycin	fivepseq v.1.2.0	cbut_pur-t05
PMID:37217719	2023	Huch S, Nersisyan L	Pelechano	cbut_fecul-B_ery-t30_r1	cbut, Fecal culture, Erythromycin treatment, 30 min	GSE153497	SRP269220	Atlas of mRNA translation and decay for bacteria	cbut	NextSeq 500	5Pseq	bacteria	Bacillota	cbut	cbut	Erythromycin	Erythromycin	fivepseq v.1.2.0	cbut_ery-t30
PMID:37217719	2023	Huch S, Nersisyan L	Pelechano	cbut_fecul-B_mup-t05_r1	cbut, Fecal culture, Mupirocin treatment, 5 min	GSE153497	SRP269220	Atlas of mRNA translation and decay for bacteria	cbut	NextSeq 500	5Pseq	bacteria	Bacillota	cbut	cbut	Mupirocin	Mupirocin	fivepseq v.1.2.0	cbut_mup-t05
PMID:37217719	2023	Huch S, Nersisyan L	Pelechano	cbut_fecul-B_mup-t30_r1	cbut, Fecal culture, Mupirocin treatment, 30 min	GSE153497	SRP269220	Atlas of mRNA translation and decay for bacteria	cbut	NextSeq 500	5Pseq	bacteria	Bacillota	cbut	cbut	Mupirocin	Mupirocin	fivepseq v.1.2.0	cbut_mup-t30
PMID:37217719	2023	Huch S, Nersisyan L	Pelechano	cbut_fecul-B_dox-t05_r1	cbut, Fecal culture, Doxycycline treatment, 5 min	GSE153497	SRP269220	Atlas of mRNA translation and decay for bacteria	cbut	NextSeq 500	5Pseq	bacteria	Bacillota	cbut	cbut	Doxycycline	Doxycycline	fivepseq v.1.2.0	cbut_dox-t05
PMID:37217719	2023	Huch S, Nersisyan L	Pelechano	cbut_fecul-B_dox-t30_r1	cbut, Fecal culture, Doxycycline treatment, 30 min	GSE153497	SRP269220	Atlas of mRNA translation and decay for bacteria	cbut	NextSeq 500	5Pseq	bacteria	Bacillota	cbut	cbut	Doxycycline	Doxycycline	fivepseq v.1.2.0	cbut_dox-t30
PMID:37217719	2023	Huch S, Nersisyan L	Pelechano	cbut_fecul-B_ery-t05_r1	cbut, Fecal culture, Erythromycin treatment, 5 min	GSE153497	SRP269220	Atlas of mRNA translation and decay for bacteria	cbut	NextSeq 500	5Pseq	bacteria	Bacillota	cbut	cbut	Erythromycin	Erythromycin	fivepseq v.1.2.0	cbut_ery-t05
PMID:37217719	2023	Huch S, Nersisyan L	Pelechano	cbut_fecul-B_5fu-t30_r1	cbut, Fecal culture, 5-Fluorouracil treatment, 30 min	GSE153497	SRP269220	Atlas of mRNA translation and decay for bacteria	cbut	NextSeq 500	5Pseq	bacteria	Bacillota	cbut	cbut	5-Fluorouracil	5-Fluorouracil	fivepseq v.1.2.0	cbut_5fu-t30
PMID:37217719	2023	Huch S, Nersisyan L	Pelechano	cbut_fecul-B_cam-t05_r1	cbut, Fecal culture, Chloramphenicol (CAM) treatment, 5 min	GSE153497	SRP269220	Atlas of mRNA translation and decay for bacteria	cbut	NextSeq 500	5Pseq	bacteria	Bacillota	cbut	cbut	Chloramphenicol (CAM)	Chloramphenicol (CAM)	fivepseq v.1.2.0	cbut_cam-t05
PMID:37217719	2023	Huch S, Nersisyan L	Pelechano	cbut_fecul-B_cam-t30_r1	cbut, Fecal culture, Chloramphenicol (CAM) treatment, 30 min	GSE153497	SRP269220	Atlas of mRNA translation and decay for bacteria	cbut	NextSeq 500	5Pseq	bacteria	Bacillota	cbut	cbut	Chloramphenicol (CAM)	Chloramphenicol (CAM)	fivepseq v.1.2.0	cbut_cam-t30
PMID:37217719	2023	Huch S, Nersisyan L	Pelechano	cbut_fecul-B_ctr_r1	cbut, Fecal culture, No treatment	GSE153497	SRP269220	Atlas of mRNA translation and decay for bacteria	cbut	NextSeq 500	5Pseq	bacteria	Bacillota	cbut	cbut	Control	Control	fivepseq v.1.2.0	cbut_ctr
PMID:37217719	2023	Huch S, Nersisyan L	Pelechano	cbut_fecul-B_5fu-t05_r1	cbut, Fecal culture, 5-Fluorouracil treatment, 5 min	GSE153497	SRP269220	Atlas of mRNA translation and decay for bacteria	cbut	NextSeq 500	5Pseq	bacteria	Bacillota	cbut	cbut	5-Fluorouracil	5-Fluorouracil	fivepseq v.1.2.0	cbut_5fu-t05
PMID:37217719	2023	Huch S, Nersisyan L	Pelechano	cbut_fecul-C_pur-t30_r1	cbut, Fecal culture, Puromycin treatment, 30 min	GSE153497	SRP269220	Atlas of mRNA translation and decay for bacteria	cbut	NextSeq 500	5Pseq	bacteria	Bacillota	cbut	cbut	Puromycin	Puromycin	fivepseq v.1.2.0	cbut_pur-t30
PMID:37217719	2023	Huch S, Nersisyan L	Pelechano	cbut_fecul-C_pur-t05_r1	cbut, Fecal culture, Puromycin treatment, 5 min	GSE153497	SRP269220	Atlas of mRNA translation and decay for bacteria	cbut	NextSeq 500	5Pseq	bacteria	Bacillota	cbut	cbut	Puromycin	Puromycin	fivepseq v.1.2.0	cbut_pur-t05
PMID:37217719	2023	Huch S, Nersisyan L	Pelechano	cbut_fecul-C_ery-t05_r1	cbut, Fecal culture, Erythromycin treatment, 5 min	GSE153497	SRP269220	Atlas of mRNA translation and decay for bacteria	cbut	NextSeq 500	5Pseq	bacteria	Bacillota	cbut	cbut	Erythromycin	Erythromycin	fivepseq v.1.2.0	cbut_ery-t05
PMID:37217719	2023	Huch S, Nersisyan L	Pelechano	cbut_fecul-C_ery-t30_r1	cbut, Fecal culture, Erythromycin treatment, 30 min	GSE153497	SRP269220	Atlas of mRNA translation and decay for bacteria	cbut	NextSeq 500	5Pseq	bacteria	Bacillota	cbut	cbut	Erythromycin	Erythromycin	fivepseq v.1.2.0	cbut_ery-t30
PMID:37217719	2023	Huch S, Nersisyan L	Pelechano	cbut_fecul-C_mup-t05_r1	cbut, Fecal culture, Mupirocin treatment, 5 min	GSE153497	SRP269220	Atlas of mRNA translation and decay for bacteria	cbut	NextSeq 500	5Pseq	bacteria	Bacillota	cbut	cbut	Mupirocin	Mupirocin	fivepseq v.1.2.0	cbut_mup-t05
PMID:37217719	2023	Huch S, Nersisyan L	Pelechano	cbut_fecul-C_mup-t30_r1	cbut, Fecal culture, Mupirocin treatment, 30 min	GSE153497	SRP269220	Atlas of mRNA translation and decay for bacteria	cbut	NextSeq 500	5Pseq	bacteria	Bacillota	cbut	cbut	Mupirocin	Mupirocin	fivepseq v.1.2.0	cbut_mup-t30
PMID:37217719	2023	Huch S, Nersisyan L	Pelechano	cbut_fecul-C_cam-t30_r1	cbut, Fecal culture, Chloramphenicol (CAM) treatment, 30 min	GSE153497	SRP269220	Atlas of mRNA translation and decay for bacteria	cbut	NextSeq 500	5Pseq	bacteria	Bacillota	cbut	cbut	Chloramphenicol (CAM)	Chloramphenicol (CAM)	fivepseq v.1.2.0	cbut_cam-t30
PMID:37217719	2023	Huch S, Nersisyan L	Pelechano	cbut_fecul-C_ctr_r1	cbut, Fecal culture, No treatment	GSE153497	SRP269220	Atlas of mRNA translation and decay for bacteria	cbut	NextSeq 500	5Pseq	bacteria	Bacillota	cbut	cbut	Control	Control	fivepseq v.1.2.0	cbut_ctr
PMID:37217719	2023	Huch S, Nersisyan L	Pelechano	cbut_fecul-C_dox-t05_r1	cbut, Fecal culture, Doxycycline treatment, 5 min	GSE153497	SRP269220	Atlas of mRNA translation and decay for bacteria	cbut	NextSeq 500	5Pseq	bacteria	Bacillota	cbut	cbut	Doxycycline	Doxycycline	fivepseq v.1.2.0	cbut_dox-t05
PMID:37217719	2023	Huch S, Nersisyan L	Pelechano	cbut_fecul-C_dox-t30_r1	cbut, Fecal culture, Doxycycline treatment, 30 min	GSE153497	SRP269220	Atlas of mRNA translation and decay for bacteria	cbut	NextSeq 500	5Pseq	bacteria	Bacillota	cbut	cbut	Doxycycline	Doxycycline	fivepseq v.1.2.0	cbut_dox-t30
PMID:37217719	2023	Huch S, Nersisyan L	Pelechano	cbut_fecul-C_5fu-t05_r1	cbut, Fecal culture, 5-Fluorouracil treatment, 5 min	GSE153497	SRP269220	Atlas of mRNA translation and decay for bacteria	cbut	NextSeq 500	5Pseq	bacteria	Bacillota	cbut	cbut	5-Fluorouracil	5-Fluorouracil	fivepseq v.1.2.0	cbut_5fu-t05
PMID:37217719	2023	Huch S, Nersisyan L	Pelechano	cbut_fecul-C_5fu-t30_r1	cbut, Fecal culture, 5-Fluorouracil treatment, 30 min	GSE153497	SRP269220	Atlas of mRNA translation and decay for bacteria	cbut	NextSeq 500	5Pseq	bacteria	Bacillota	cbut	cbut	5-Fluorouracil	5-Fluorouracil	fivepseq v.1.2.0	cbut_5fu-t30
PMID:37217719	2023	Huch S, Nersisyan L	Pelechano	cbut_fecul-C_cam-t05_r1	cbut, Fecal culture, Chloramphenicol (CAM) treatment, 5 min	GSE153497	SRP269220	Atlas of mRNA translation and decay for bacteria	cbut	NextSeq 500	5Pseq	bacteria	Bacillota	cbut	cbut	Chloramphenicol (CAM)	Chloramphenicol (CAM)	fivepseq v.1.2.0	cbut_cam-t05
PMID:37217719	2023	Huch S, Nersisyan L	Pelechano	ccit_fecul-B_pur-t30_r1	ccit, Fecal culture, Puromycin treatment, 30 min	GSE153497	SRP269220	Atlas of mRNA translation and decay for bacteria	ccit	NextSeq 500	5Pseq	bacteria	Bacillota	ccit	ccit	Puromycin	Puromycin	fivepseq v.1.2.0	ccit_pur-t30
PMID:37217719	2023	Huch S, Nersisyan L	Pelechano	ccit_fecul-B_mup-t05_r1	ccit, Fecal culture, Mupirocin treatment, 5 min	GSE153497	SRP269220	Atlas of mRNA translation and decay for bacteria	ccit	NextSeq 500	5Pseq	bacteria	Bacillota	ccit	ccit	Mupirocin	Mupirocin	fivepseq v.1.2.0	ccit_mup-t05
PMID:37217719	2023	Huch S, Nersisyan L	Pelechano	ccit_fecul-B_mup-t30_r1	ccit, Fecal culture, Mupirocin treatment, 30 min	GSE153497	SRP269220	Atlas of mRNA translation and decay for bacteria	ccit	NextSeq 500	5Pseq	bacteria	Bacillota	ccit	ccit	Mupirocin	Mupirocin	fivepseq v.1.2.0	ccit_mup-t30
PMID:37217719	2023	Huch S, Nersisyan L	Pelechano	ccit_fecul-B_pur-t05_r1	ccit, Fecal culture, Puromycin treatment, 5 min	GSE153497	SRP269220	Atlas of mRNA translation and decay for bacteria	ccit	NextSeq 500	5Pseq	bacteria	Bacillota	ccit	ccit	Puromycin	Puromycin	fivepseq v.1.2.0	ccit_pur-t05
PMID:37217719	2023	Huch S, Nersisyan L	Pelechano	ccit_fecul-B_dox-t30_r1	ccit, Fecal culture, Doxycycline treatment, 30 min	GSE153497	SRP269220	Atlas of mRNA translation and decay for bacteria	ccit	NextSeq 500	5Pseq	bacteria	Bacillota	ccit	ccit	Doxycycline	Doxycycline	fivepseq v.1.2.0	ccit_dox-t30
PMID:37217719	2023	Huch S, Nersisyan L	Pelechano	ccit_fecul-B_ery-t05_r1	ccit, Fecal culture, Erythromycin treatment, 5 min	GSE153497	SRP269220	Atlas of mRNA translation and decay for bacteria	ccit	NextSeq 500	5Pseq	bacteria	Bacillota	ccit	ccit	Erythromycin	Erythromycin	fivepseq v.1.2.0	ccit_ery-t05
PMID:37217719	2023	Huch S, Nersisyan L	Pelechano	ccit_fecul-B_ery-t30_r1	ccit, Fecal culture, Erythromycin treatment, 30 min	GSE153497	SRP269220	Atlas of mRNA translation and decay for bacteria	ccit	NextSeq 500	5Pseq	bacteria	Bacillota	ccit	ccit	Erythromycin	Erythromycin	fivepseq v.1.2.0	ccit_ery-t30
PMID:37217719	2023	Huch S, Nersisyan L	Pelechano	ccit_fecul-B_ctr_r1	ccit, Fecal culture, No treatment	GSE153497	SRP269220	Atlas of mRNA translation and decay for bacteria	ccit	NextSeq 500	5Pseq	bacteria	Bacillota	ccit	ccit	Control	Control	fivepseq v.1.2.0	ccit_ctr
PMID:37217719	2023	Huch S, Nersisyan L	Pelechano	ccit_fecul-B_dox-t05_r1	ccit, Fecal culture, Doxycycline treatment, 5 min	GSE153497	SRP269220	Atlas of mRNA translation and decay for bacteria	ccit	NextSeq 500	5Pseq	bacteria	Bacillota	ccit	ccit	Doxycycline	Doxycycline	fivepseq v.1.2.0	ccit_dox-t05
PMID:37217719	2023	Huch S, Nersisyan L	Pelechano	ccit_fecul-B_cam-t30_r1	ccit, Fecal culture, Chloramphenicol (CAM) treatment, 30 min	GSE153497	SRP269220	Atlas of mRNA translation and decay for bacteria	ccit	NextSeq 500	5Pseq	bacteria	Bacillota	ccit	ccit	Chloramphenicol (CAM)	Chloramphenicol (CAM)	fivepseq v.1.2.0	ccit_cam-t30
PMID:37217719	2023	Huch S, Nersisyan L	Pelechano	ccit_fecul-B_cam-t05_r1	ccit, Fecal culture, Chloramphenicol (CAM) treatment, 5 min	GSE153497	SRP269220	Atlas of mRNA translation and decay for bacteria	ccit	NextSeq 500	5Pseq	bacteria	Bacillota	ccit	ccit	Chloramphenicol (CAM)	Chloramphenicol (CAM)	fivepseq v.1.2.0	ccit_cam-t05
PMID:37217719	2023	Huch S, Nersisyan L	Pelechano	ccit_fecul-B_5fu-t30_r1	ccit, Fecal culture, 5-Fluorouracil treatment, 30 min	GSE153497	SRP269220	Atlas of mRNA translation and decay for bacteria	ccit	NextSeq 500	5Pseq	bacteria	Bacillota	ccit	ccit	5-Fluorouracil	5-Fluorouracil	fivepseq v.1.2.0	ccit_5fu-t30
PMID:37217719	2023	Huch S, Nersisyan L	Pelechano	ccit_fecul-B_5fu-t05_r1	ccit, Fecal culture, 5-Fluorouracil treatment, 5 min	GSE153497	SRP269220	Atlas of mRNA translation and decay for bacteria	ccit	NextSeq 500	5Pseq	bacteria	Bacillota	ccit	ccit	5-Fluorouracil	5-Fluorouracil	fivepseq v.1.2.0	ccit_5fu-t05
PMID:37217719	2023	Huch S, Nersisyan L	Pelechano	ccit_fecul-C_pur-t30_r1	ccit, Fecal culture, Puromycin treatment, 30 min	GSE153497	SRP269220	Atlas of mRNA translation and decay for bacteria	ccit	NextSeq 500	5Pseq	bacteria	Bacillota	ccit	ccit	Puromycin	Puromycin	fivepseq v.1.2.0	ccit_pur-t30
PMID:37217719	2023	Huch S, Nersisyan L	Pelechano	ccit_fecul-C_mup-t30_r1	ccit, Fecal culture, Mupirocin treatment, 30 min	GSE153497	SRP269220	Atlas of mRNA translation and decay for bacteria	ccit	NextSeq 500	5Pseq	bacteria	Bacillota	ccit	ccit	Mupirocin	Mupirocin	fivepseq v.1.2.0	ccit_mup-t30
PMID:37217719	2023	Huch S, Nersisyan L	Pelechano	ccit_fecul-C_pur-t05_r1	ccit, Fecal culture, Puromycin treatment, 5 min	GSE153497	SRP269220	Atlas of mRNA translation and decay for bacteria	ccit	NextSeq 500	5Pseq	bacteria	Bacillota	ccit	ccit	Puromycin	Puromycin	fivepseq v.1.2.0	ccit_pur-t05
PMID:37217719	2023	Huch S, Nersisyan L	Pelechano	ccit_fecul-C_ery-t05_r1	ccit, Fecal culture, Erythromycin treatment, 5 min	GSE153497	SRP269220	Atlas of mRNA translation and decay for bacteria	ccit	NextSeq 500	5Pseq	bacteria	Bacillota	ccit	ccit	Erythromycin	Erythromycin	fivepseq v.1.2.0	ccit_ery-t05
PMID:37217719	2023	Huch S, Nersisyan L	Pelechano	ccit_fecul-C_ery-t30_r1	ccit, Fecal culture, Erythromycin treatment, 30 min	GSE153497	SRP269220	Atlas of mRNA translation and decay for bacteria	ccit	NextSeq 500	5Pseq	bacteria	Bacillota	ccit	ccit	Erythromycin	Erythromycin	fivepseq v.1.2.0	ccit_ery-t30
PMID:37217719	2023	Huch S, Nersisyan L	Pelechano	ccit_fecul-C_mup-t05_r1	ccit, Fecal culture, Mupirocin treatment, 5 min	GSE153497	SRP269220	Atlas of mRNA translation and decay for bacteria	ccit	NextSeq 500	5Pseq	bacteria	Bacillota	ccit	ccit	Mupirocin	Mupirocin	fivepseq v.1.2.0	ccit_mup-t05
PMID:37217719	2023	Huch S, Nersisyan L	Pelechano	ccit_fecul-C_cam-t30_r1	ccit, Fecal culture, Chloramphenicol (CAM) treatment, 30 min	GSE153497	SRP269220	Atlas of mRNA translation and decay for bacteria	ccit	NextSeq 500	5Pseq	bacteria	Bacillota	ccit	ccit	Chloramphenicol (CAM)	Chloramphenicol (CAM)	fivepseq v.1.2.0	ccit_cam-t30
PMID:37217719	2023	Huch S, Nersisyan L	Pelechano	ccit_fecul-C_ctr_r1	ccit, Fecal culture, No treatment	GSE153497	SRP269220	Atlas of mRNA translation and decay for bacteria	ccit	NextSeq 500	5Pseq	bacteria	Bacillota	ccit	ccit	Control	Control	fivepseq v.1.2.0	ccit_ctr
PMID:37217719	2023	Huch S, Nersisyan L	Pelechano	ccit_fecul-C_dox-t05_r1	ccit, Fecal culture, Doxycycline treatment, 5 min	GSE153497	SRP269220	Atlas of mRNA translation and decay for bacteria	ccit	NextSeq 500	5Pseq	bacteria	Bacillota	ccit	ccit	Doxycycline	Doxycycline	fivepseq v.1.2.0	ccit_dox-t05
PMID:37217719	2023	Huch S, Nersisyan L	Pelechano	ccit_fecul-C_dox-t30_r1	ccit, Fecal culture, Doxycycline treatment, 30 min	GSE153497	SRP269220	Atlas of mRNA translation and decay for bacteria	ccit	NextSeq 500	5Pseq	bacteria	Bacillota	ccit	ccit	Doxycycline	Doxycycline	fivepseq v.1.2.0	ccit_dox-t30
PMID:37217719	2023	Huch S, Nersisyan L	Pelechano	ccit_fecul-C_5fu-t05_r1	ccit, Fecal culture, 5-Fluorouracil treatment, 5 min	GSE153497	SRP269220	Atlas of mRNA translation and decay for bacteria	ccit	NextSeq 500	5Pseq	bacteria	Bacillota	ccit	ccit	5-Fluorouracil	5-Fluorouracil	fivepseq v.1.2.0	ccit_5fu-t05
PMID:37217719	2023	Huch S, Nersisyan L	Pelechano	ccit_fecul-C_5fu-t30_r1	ccit, Fecal culture, 5-Fluorouracil treatment, 30 min	GSE153497	SRP269220	Atlas of mRNA translation and decay for bacteria	ccit	NextSeq 500	5Pseq	bacteria	Bacillota	ccit	ccit	5-Fluorouracil	5-Fluorouracil	fivepseq v.1.2.0	ccit_5fu-t30
PMID:37217719	2023	Huch S, Nersisyan L	Pelechano	ccit_fecul-C_cam-t05_r1	ccit, Fecal culture, Chloramphenicol (CAM) treatment, 5 min	GSE153497	SRP269220	Atlas of mRNA translation and decay for bacteria	ccit	NextSeq 500	5Pseq	bacteria	Bacillota	ccit	ccit	Chloramphenicol (CAM)	Chloramphenicol (CAM)	fivepseq v.1.2.0	ccit_cam-t05
PMID:37217719	2023	Huch S, Nersisyan L	Pelechano	Clostridium_comp_ctr_r1-2	Clostridium, Compost, No treatment, replicate 2	GSE153497	SRP269220	Atlas of mRNA translation and decay for bacteria	Clostridium	NextSeq 500	5Pseq	bacteria	Bacillota	Clostridium	Clostridium	Control	Control	fivepseq v.1.2.0	Clostridium_comp_ctr
PMID:37217719	2023	Huch S, Nersisyan L	Pelechano	Clostridium_comp_ctr_r1-1	Clostridium, Compost, No treatment, replicate 1	GSE153497	SRP269220	Atlas of mRNA translation and decay for bacteria	Clostridium	NextSeq 500	5Pseq	bacteria	Bacillota	Clostridium	Clostridium	Control	Control	fivepseq v.1.2.0	Clostridium_comp_ctr
PMID:37217719	2023	Huch S, Nersisyan L	Pelechano	Clostridium_feces_ctr_r1-3	Clostridium, Feces, No treatment, replicate 3	GSE153497	SRP269220	Atlas of mRNA translation and decay for bacteria	Clostridium	NextSeq 500	5Pseq	bacteria	Bacillota	Clostridium	Clostridium	Control	Control	fivepseq v.1.2.0	Clostridium_feces_ctr
PMID:37217719	2023	Huch S, Nersisyan L	Pelechano	Clostridium_feces_ctr_r1-2	Clostridium, Feces, No treatment, replicate 2	GSE153497	SRP269220	Atlas of mRNA translation and decay for bacteria	Clostridium	NextSeq 500	5Pseq	bacteria	Bacillota	Clostridium	Clostridium	Control	Control	fivepseq v.1.2.0	Clostridium_feces_ctr
PMID:37217719	2023	Huch S, Nersisyan L	Pelechano	Clostridium_feces_ctr_r1-1	Clostridium, Feces, No treatment, replicate 1	GSE153497	SRP269220	Atlas of mRNA translation and decay for bacteria	Clostridium	NextSeq 500	5Pseq	bacteria	Bacillota	Clostridium	Clostridium	Control	Control	fivepseq v.1.2.0	Clostridium_feces_ctr
