# Supplementary material for: 5PSeq Explorer: interactive analysis of co-translational mRNA decay and ribosome dynamics
Source: RNA Biol. 2026 Mar 6;23(1):1–10. doi: 10.1080/15476286.2026.2639616 (PMC12990929; doi:10.1080/15476286.2026.2639616)
Supplement: Supplemental Material [file KRNB_A_2639616_SM9294.zip › Supplementary Table 3.xls]

## Sheet: rna_stats
Sample	RNA_type	Counts
sc_his-0_rep1	rRNA	26382
sc_his-0_rep1	mRNA	819551
sc_his-0_rep1	tRNA	263
sc_his-0_rep1	snoRNA	28042
sc_his-0_rep1	snRNA	1683
sc_his-0_rep1	ncRNA	559
sc_his-0_rep2	rRNA	321739
sc_his-0_rep2	mRNA	2408627
sc_his-0_rep2	tRNA	1494
sc_his-0_rep2	snoRNA	70934
sc_his-0_rep2	snRNA	5907
sc_his-0_rep2	ncRNA	6159
sc_his-0_rep3	rRNA	62015
sc_his-0_rep3	mRNA	755212
sc_his-0_rep3	tRNA	440
sc_his-0_rep3	snoRNA	25364
sc_his-0_rep3	snRNA	2752
sc_his-0_rep3	ncRNA	2161
SC_rep1	rRNA	193279
SC_rep1	mRNA	2195561
SC_rep1	tRNA	2011
SC_rep1	snoRNA	77155
SC_rep1	snRNA	11153
SC_rep1	ncRNA	3901
SC_rep2	rRNA	114223
SC_rep2	mRNA	3103585
SC_rep2	tRNA	2306
SC_rep2	snoRNA	87759
SC_rep2	snRNA	14443
SC_rep2	ncRNA	5681
YPD_AA_t30_rep1	rRNA	297451
YPD_AA_t30_rep1	mRNA	617915
YPD_AA_t30_rep1	tRNA	434
YPD_AA_t30_rep1	snoRNA	93454
YPD_AA_t30_rep1	snRNA	7138
YPD_AA_t30_rep1	ncRNA	1663
YPD_AA_t30_rep2	rRNA	70157
YPD_AA_t30_rep2	mRNA	276461
YPD_AA_t30_rep2	tRNA	173
YPD_AA_t30_rep2	snoRNA	26860
YPD_AA_t30_rep2	snRNA	3409
YPD_AA_t30_rep2	ncRNA	478
YPD_AA_t30_rep3	rRNA	46673
YPD_AA_t30_rep3	mRNA	191386
YPD_AA_t30_rep3	tRNA	116
YPD_AA_t30_rep3	snoRNA	20462
YPD_AA_t30_rep3	snRNA	2649
YPD_AA_t30_rep3	ncRNA	394
YPD_ctrl_rep1	rRNA	122365
YPD_ctrl_rep1	mRNA	1967552
YPD_ctrl_rep1	tRNA	1321
YPD_ctrl_rep1	snoRNA	44317
YPD_ctrl_rep1	snRNA	6823
YPD_ctrl_rep1	ncRNA	3016
YPD_ctrl_rep2	rRNA	133152
YPD_ctrl_rep2	mRNA	1513868
YPD_ctrl_rep2	tRNA	1711
YPD_ctrl_rep2	snoRNA	46134
YPD_ctrl_rep2	snRNA	5950
YPD_ctrl_rep2	ncRNA	2612
YPD_ctrl_rep3	rRNA	82890
YPD_ctrl_rep3	mRNA	1815107
YPD_ctrl_rep3	tRNA	1030
YPD_ctrl_rep3	snoRNA	48028
YPD_ctrl_rep3	snRNA	4049
YPD_ctrl_rep3	ncRNA	1235
YPD_H2O2_t30_rep1	rRNA	135227
YPD_H2O2_t30_rep1	mRNA	1151158
YPD_H2O2_t30_rep1	tRNA	520
YPD_H2O2_t30_rep1	snoRNA	26347
YPD_H2O2_t30_rep1	snRNA	2496
YPD_H2O2_t30_rep1	ncRNA	1132
YPD_H2O2_t30_rep2	rRNA	138388
YPD_H2O2_t30_rep2	mRNA	1848284
YPD_H2O2_t30_rep2	tRNA	1680
YPD_H2O2_t30_rep2	snoRNA	47502
YPD_H2O2_t30_rep2	snRNA	6071
YPD_H2O2_t30_rep2	ncRNA	3666
YPD_H2O2_t30_rep3	rRNA	202558
YPD_H2O2_t30_rep3	mRNA	1447189
YPD_H2O2_t30_rep3	tRNA	1081
YPD_H2O2_t30_rep3	snoRNA	49356
YPD_H2O2_t30_rep3	snRNA	6690
YPD_H2O2_t30_rep3	ncRNA	2263
YPD_H2O2_t5_rep1	rRNA	63608
YPD_H2O2_t5_rep1	mRNA	1040258
YPD_H2O2_t5_rep1	tRNA	376
YPD_H2O2_t5_rep1	snoRNA	16780
YPD_H2O2_t5_rep1	snRNA	2450
YPD_H2O2_t5_rep1	ncRNA	721
YPD_H2O2_t5_rep2	rRNA	265334
YPD_H2O2_t5_rep2	mRNA	2375948
YPD_H2O2_t5_rep2	tRNA	2411
YPD_H2O2_t5_rep2	snoRNA	62480
YPD_H2O2_t5_rep2	snRNA	11519
YPD_H2O2_t5_rep2	ncRNA	4956
YPD_H2O2_t5_rep3	rRNA	115380
YPD_H2O2_t5_rep3	mRNA	2195978
YPD_H2O2_t5_rep3	tRNA	1305
YPD_H2O2_t5_rep3	snoRNA	55307
YPD_H2O2_t5_rep3	snRNA	6287
YPD_H2O2_t5_rep3	ncRNA	1604
YPD_HS_t30_rep1	rRNA	221031
YPD_HS_t30_rep1	mRNA	1472692
YPD_HS_t30_rep1	tRNA	4350
YPD_HS_t30_rep1	snoRNA	48083
YPD_HS_t30_rep1	snRNA	8856
YPD_HS_t30_rep1	ncRNA	5205
YPD_HS_t30_rep2	rRNA	155029
YPD_HS_t30_rep2	mRNA	1456545
YPD_HS_t30_rep2	tRNA	3461
YPD_HS_t30_rep2	snoRNA	50917
YPD_HS_t30_rep2	snRNA	7821
YPD_HS_t30_rep2	ncRNA	2576
YPD_HS_t30_rep3	rRNA	289520
YPD_HS_t30_rep3	mRNA	1308749
YPD_HS_t30_rep3	tRNA	3533
YPD_HS_t30_rep3	snoRNA	54251
YPD_HS_t30_rep3	snRNA	6706
YPD_HS_t30_rep3	ncRNA	2639
CSM_AA_t30_rep1	rRNA	104705
CSM_AA_t30_rep1	mRNA	415548
CSM_AA_t30_rep1	tRNA	155
CSM_AA_t30_rep1	snoRNA	22891
CSM_AA_t30_rep1	snRNA	2685
CSM_AA_t30_rep1	ncRNA	285
CSM_AA_t30_rep2	rRNA	216600
CSM_AA_t30_rep2	mRNA	1078889
CSM_AA_t30_rep2	tRNA	788
CSM_AA_t30_rep2	snoRNA	71111
CSM_AA_t30_rep2	snRNA	7325
CSM_AA_t30_rep2	ncRNA	1571
CSM_AA_t30_rep3	rRNA	158607
CSM_AA_t30_rep3	mRNA	1727830
CSM_AA_t30_rep3	tRNA	310
CSM_AA_t30_rep3	snoRNA	44717
CSM_AA_t30_rep3	snRNA	6200
CSM_AA_t30_rep3	ncRNA	990
CSM-arginine_rep1	rRNA	106127
CSM-arginine_rep1	mRNA	848168
CSM-arginine_rep1	tRNA	273
CSM-arginine_rep1	snoRNA	53163
CSM-arginine_rep1	snRNA	5765
CSM-arginine_rep1	ncRNA	661
CSM-arginine_rep2	rRNA	159105
CSM-arginine_rep2	mRNA	1352866
CSM-arginine_rep2	tRNA	557
CSM-arginine_rep2	snoRNA	82130
CSM-arginine_rep2	snRNA	4995
CSM-arginine_rep2	ncRNA	950
CSM-arginine_rep3	rRNA	143004
CSM-arginine_rep3	mRNA	1315824
CSM-arginine_rep3	tRNA	589
CSM-arginine_rep3	snoRNA	90467
CSM-arginine_rep3	snRNA	4937
CSM-arginine_rep3	ncRNA	905
CSM-ctrl_rep1	rRNA	124404
CSM-ctrl_rep1	mRNA	735116
CSM-ctrl_rep1	tRNA	384
CSM-ctrl_rep1	snoRNA	92412
CSM-ctrl_rep1	snRNA	5897
CSM-ctrl_rep1	ncRNA	1331
CSM-ctrl_rep2	rRNA	116737
CSM-ctrl_rep2	mRNA	1102603
CSM-ctrl_rep2	tRNA	509
CSM-ctrl_rep2	snoRNA	69044
CSM-ctrl_rep2	snRNA	5353
CSM-ctrl_rep2	ncRNA	974
CSM-ctrl_rep3	rRNA	161528
CSM-ctrl_rep3	mRNA	1467189
CSM-ctrl_rep3	tRNA	506
CSM-ctrl_rep3	snoRNA	64221
CSM-ctrl_rep3	snRNA	5234
CSM-ctrl_rep3	ncRNA	688
CSM_ctrl_rep4	rRNA	128728
CSM_ctrl_rep4	mRNA	1106053
CSM_ctrl_rep4	tRNA	1058
CSM_ctrl_rep4	snoRNA	98491
CSM_ctrl_rep4	snRNA	9265
CSM_ctrl_rep4	ncRNA	1131
CSM_ctrl_rep5	rRNA	124940
CSM_ctrl_rep5	mRNA	955171
CSM_ctrl_rep5	tRNA	688
CSM_ctrl_rep5	snoRNA	72127
CSM_ctrl_rep5	snRNA	6945
CSM_ctrl_rep5	ncRNA	715
CSM_ctrl_rep6	rRNA	60823
CSM_ctrl_rep6	mRNA	1260453
CSM_ctrl_rep6	tRNA	718
CSM_ctrl_rep6	snoRNA	93928
CSM_ctrl_rep6	snRNA	9845
CSM_ctrl_rep6	ncRNA	1187
CSM_ctrl_rep7	rRNA	122365
CSM_ctrl_rep7	mRNA	1967556
CSM_ctrl_rep7	tRNA	1321
CSM_ctrl_rep7	snoRNA	44316
CSM_ctrl_rep7	snRNA	6823
CSM_ctrl_rep7	ncRNA	3016
CSM_ctrl_rep8	rRNA	133152
CSM_ctrl_rep8	mRNA	1513868
CSM_ctrl_rep8	tRNA	1711
CSM_ctrl_rep8	snoRNA	46134
CSM_ctrl_rep8	snRNA	5950
CSM_ctrl_rep8	ncRNA	2612
CSM_ctrl_rep9	rRNA	82890
CSM_ctrl_rep9	mRNA	1815106
CSM_ctrl_rep9	tRNA	1030
CSM_ctrl_rep9	snoRNA	48028
CSM_ctrl_rep9	snRNA	4049
CSM_ctrl_rep9	ncRNA	1235
CSM_H2O2_t30_rep1	rRNA	114216
CSM_H2O2_t30_rep1	mRNA	1056967
CSM_H2O2_t30_rep1	tRNA	869
CSM_H2O2_t30_rep1	snoRNA	57731
CSM_H2O2_t30_rep1	snRNA	6587
CSM_H2O2_t30_rep1	ncRNA	1341
CSM_H2O2_t30_rep2	rRNA	41988
CSM_H2O2_t30_rep2	mRNA	206088
CSM_H2O2_t30_rep2	tRNA	63
CSM_H2O2_t30_rep2	snoRNA	8904
CSM_H2O2_t30_rep2	snRNA	1435
CSM_H2O2_t30_rep2	ncRNA	198
CSM_H2O2_t30_rep3	rRNA	112832
CSM_H2O2_t30_rep3	mRNA	495459
CSM_H2O2_t30_rep3	tRNA	310
CSM_H2O2_t30_rep3	snoRNA	40630
CSM_H2O2_t30_rep3	snRNA	6877
CSM_H2O2_t30_rep3	ncRNA	721
CSM_H2O2_t5_rep1	rRNA	177209
CSM_H2O2_t5_rep1	mRNA	1876327
CSM_H2O2_t5_rep1	tRNA	1113
CSM_H2O2_t5_rep1	snoRNA	68359
CSM_H2O2_t5_rep1	snRNA	7602
CSM_H2O2_t5_rep1	ncRNA	905
CSM_H2O2_t5_rep2	rRNA	98386
CSM_H2O2_t5_rep2	mRNA	811871
CSM_H2O2_t5_rep2	tRNA	341
CSM_H2O2_t5_rep2	snoRNA	34409
CSM_H2O2_t5_rep2	snRNA	3734
CSM_H2O2_t5_rep2	ncRNA	387
CSM_H2O2_t5_rep3	rRNA	33271
CSM_H2O2_t5_rep3	mRNA	458058
CSM_H2O2_t5_rep3	tRNA	173
CSM_H2O2_t5_rep3	snoRNA	23662
CSM_H2O2_t5_rep3	snRNA	3020
CSM_H2O2_t5_rep3	ncRNA	201
CSM_HS_t30_rep1	rRNA	145959
CSM_HS_t30_rep1	mRNA	518446
CSM_HS_t30_rep1	tRNA	894
CSM_HS_t30_rep1	snoRNA	57188
CSM_HS_t30_rep1	snRNA	6264
CSM_HS_t30_rep1	ncRNA	1128
CSM_HS_t30_rep2	rRNA	232625
CSM_HS_t30_rep2	mRNA	701127
CSM_HS_t30_rep2	tRNA	1021
CSM_HS_t30_rep2	snoRNA	70447
CSM_HS_t30_rep2	snRNA	6141
CSM_HS_t30_rep2	ncRNA	1097
CSM_HS_t30_rep3	rRNA	233853
CSM_HS_t30_rep3	mRNA	630908
CSM_HS_t30_rep3	tRNA	1201
CSM_HS_t30_rep3	snoRNA	59733
CSM_HS_t30_rep3	snRNA	5040
CSM_HS_t30_rep3	ncRNA	807
CSM_HS_t30_rep4	rRNA	221031
CSM_HS_t30_rep4	mRNA	1472695
CSM_HS_t30_rep4	tRNA	4350
CSM_HS_t30_rep4	snoRNA	48083
CSM_HS_t30_rep4	snRNA	8856
CSM_HS_t30_rep4	ncRNA	5205
CSM_HS_t30_rep5	rRNA	155029
CSM_HS_t30_rep5	mRNA	1456543
CSM_HS_t30_rep5	tRNA	3461
CSM_HS_t30_rep5	snoRNA	50917
CSM_HS_t30_rep5	snRNA	7821
CSM_HS_t30_rep5	ncRNA	2576
CSM_HS_t30_rep6	rRNA	289520
CSM_HS_t30_rep6	mRNA	1308751
CSM_HS_t30_rep6	tRNA	3533
CSM_HS_t30_rep6	snoRNA	54251
CSM_HS_t30_rep6	snRNA	6706
CSM_HS_t30_rep6	ncRNA	2639
CSM-proline_rep1	rRNA	476985
CSM-proline_rep1	mRNA	1024466
CSM-proline_rep1	tRNA	969
CSM-proline_rep1	snoRNA	157436
CSM-proline_rep1	snRNA	5223
CSM-proline_rep1	ncRNA	1833
CSM-proline_rep2	rRNA	998805
CSM-proline_rep2	mRNA	1319298
CSM-proline_rep2	tRNA	1466
CSM-proline_rep2	snoRNA	181982
CSM-proline_rep2	snRNA	7073
CSM-proline_rep2	ncRNA	2708
CSM-proline_rep3	rRNA	260110
CSM-proline_rep3	mRNA	1593874
CSM-proline_rep3	tRNA	905
CSM-proline_rep3	snoRNA	125151
CSM-proline_rep3	snRNA	5337
CSM-proline_rep3	ncRNA	1325
CSM-serine_rep1	rRNA	102579
CSM-serine_rep1	mRNA	696356
CSM-serine_rep1	tRNA	332
CSM-serine_rep1	snoRNA	79942
CSM-serine_rep1	snRNA	5226
CSM-serine_rep1	ncRNA	1089
CSM-serine_rep2	rRNA	407607
CSM-serine_rep2	mRNA	1480055
CSM-serine_rep2	tRNA	1034
CSM-serine_rep2	snoRNA	166525
CSM-serine_rep2	snRNA	7408
CSM-serine_rep2	ncRNA	2181
CSM-serine_rep3	rRNA	275729
CSM-serine_rep3	mRNA	999784
CSM-serine_rep3	tRNA	420
CSM-serine_rep3	snoRNA	110981
CSM-serine_rep3	snRNA	9025
CSM-serine_rep3	ncRNA	1239
BY4741-CAP-rep2	rRNA	68081
BY4741-CAP-rep2	mRNA	2560247
BY4741-CAP-rep2	tRNA	4808
BY4741-CAP-rep2	snoRNA	70906
BY4741-CAP-rep2	snRNA	43285
BY4741-CAP-rep2	ncRNA	14930
BY4741-CAP-rep1	rRNA	43002
BY4741-CAP-rep1	mRNA	1121078
BY4741-CAP-rep1	tRNA	4731
BY4741-CAP-rep1	snoRNA	45397
BY4741-CAP-rep1	snRNA	25970
BY4741-CAP-rep1	ncRNA	9391
wt_3_BY4741_rep3	rRNA	39157
wt_3_BY4741_rep3	mRNA	1600104
wt_3_BY4741_rep3	tRNA	1449
wt_3_BY4741_rep3	snoRNA	68319
wt_3_BY4741_rep3	snRNA	980
wt_3_BY4741_rep3	ncRNA	2627
wt_2_BY4741_rep2	rRNA	36949
wt_2_BY4741_rep2	mRNA	1161959
wt_2_BY4741_rep2	tRNA	1191
wt_2_BY4741_rep2	snoRNA	52716
wt_2_BY4741_rep2	snRNA	998
wt_2_BY4741_rep2	ncRNA	1903
wt_1_BY4741_rep1	rRNA	162373
wt_1_BY4741_rep1	mRNA	1957383
wt_1_BY4741_rep1	tRNA	3883
wt_1_BY4741_rep1	snoRNA	92934
wt_1_BY4741_rep1	snRNA	1721
wt_1_BY4741_rep1	ncRNA	3804
NLS_3_Xrn1-delNLS1_rep3	rRNA	31435
NLS_3_Xrn1-delNLS1_rep3	mRNA	972316
NLS_3_Xrn1-delNLS1_rep3	tRNA	1593
NLS_3_Xrn1-delNLS1_rep3	snoRNA	55089
NLS_3_Xrn1-delNLS1_rep3	snRNA	661
NLS_3_Xrn1-delNLS1_rep3	ncRNA	1971
NLS_2_Xrn1-delNLS1_rep2	rRNA	82183
NLS_2_Xrn1-delNLS1_rep2	mRNA	3653260
NLS_2_Xrn1-delNLS1_rep2	tRNA	5251
NLS_2_Xrn1-delNLS1_rep2	snoRNA	107297
NLS_2_Xrn1-delNLS1_rep2	snRNA	2578
NLS_2_Xrn1-delNLS1_rep2	ncRNA	5817
NLS_1_Xrn1-delNLS1_rep1	rRNA	71358
NLS_1_Xrn1-delNLS1_rep1	mRNA	2375547
NLS_1_Xrn1-delNLS1_rep1	tRNA	3499
NLS_1_Xrn1-delNLS1_rep1	snoRNA	96537
NLS_1_Xrn1-delNLS1_rep1	snRNA	2336
NLS_1_Xrn1-delNLS1_rep1	ncRNA	3944
NLS2_1b_Xrn1-delNLS2_rep2	rRNA	47663
NLS2_1b_Xrn1-delNLS2_rep2	mRNA	1706607
NLS2_1b_Xrn1-delNLS2_rep2	tRNA	1161
NLS2_1b_Xrn1-delNLS2_rep2	snoRNA	70622
NLS2_1b_Xrn1-delNLS2_rep2	snRNA	1272
NLS2_1b_Xrn1-delNLS2_rep2	ncRNA	1851
NLS2_1a_Xrn1-delNLS2_rep1	rRNA	35253
NLS2_1a_Xrn1-delNLS2_rep1	mRNA	1026575
NLS2_1a_Xrn1-delNLS2_rep1	tRNA	1106
NLS2_1a_Xrn1-delNLS2_rep1	snoRNA	59847
NLS2_1a_Xrn1-delNLS2_rep1	snRNA	691
NLS2_1a_Xrn1-delNLS2_rep1	ncRNA	1364
NLS1_NLS2_3_Xrn1-delNLS1_NLS2_rep3	rRNA	61716
NLS1_NLS2_3_Xrn1-delNLS1_NLS2_rep3	mRNA	1669989
NLS1_NLS2_3_Xrn1-delNLS1_NLS2_rep3	tRNA	916
NLS1_NLS2_3_Xrn1-delNLS1_NLS2_rep3	snoRNA	55236
NLS1_NLS2_3_Xrn1-delNLS1_NLS2_rep3	snRNA	979
NLS1_NLS2_3_Xrn1-delNLS1_NLS2_rep3	ncRNA	2130
NLS1_NLS2_2_Xrn1-delNLS1_NLS2_rep2	rRNA	31148
NLS1_NLS2_2_Xrn1-delNLS1_NLS2_rep2	mRNA	1424782
NLS1_NLS2_2_Xrn1-delNLS1_NLS2_rep2	tRNA	1966
NLS1_NLS2_2_Xrn1-delNLS1_NLS2_rep2	snoRNA	65155
NLS1_NLS2_2_Xrn1-delNLS1_NLS2_rep2	snRNA	834
NLS1_NLS2_2_Xrn1-delNLS1_NLS2_rep2	ncRNA	2350
x-B2_xrn1del_pBBM3_rep2	rRNA	326904
x-B2_xrn1del_pBBM3_rep2	mRNA	1149751
x-B2_xrn1del_pBBM3_rep2	tRNA	13000
x-B2_xrn1del_pBBM3_rep2	snoRNA	64151
x-B2_xrn1del_pBBM3_rep2	snRNA	6663
x-B2_xrn1del_pBBM3_rep2	ncRNA	5509
x-B1_xrn1del_pBBM3_rep1	rRNA	3396
x-B1_xrn1del_pBBM3_rep1	mRNA	7139
x-B1_xrn1del_pBBM3_rep1	tRNA	39
x-B1_xrn1del_pBBM3_rep1	snoRNA	733
x-B1_xrn1del_pBBM3_rep1	snRNA	30
x-B1_xrn1del_pBBM3_rep1	ncRNA	28
wt-Y3b_BY4741_YCpLac33_rep3	rRNA	70623
wt-Y3b_BY4741_YCpLac33_rep3	mRNA	414730
wt-Y3b_BY4741_YCpLac33_rep3	tRNA	6393
wt-Y3b_BY4741_YCpLac33_rep3	snoRNA	46919
wt-Y3b_BY4741_YCpLac33_rep3	snRNA	2836
wt-Y3b_BY4741_YCpLac33_rep3	ncRNA	2650
wt-Y3_BY4741_YCpLac33_rep2	rRNA	78969
wt-Y3_BY4741_YCpLac33_rep2	mRNA	765021
wt-Y3_BY4741_YCpLac33_rep2	tRNA	5376
wt-Y3_BY4741_YCpLac33_rep2	snoRNA	56455
wt-Y3_BY4741_YCpLac33_rep2	snRNA	5548
wt-Y3_BY4741_YCpLac33_rep2	ncRNA	3656
wt-Y1_BY4741_YCpLac33_rep1	rRNA	42985
wt-Y1_BY4741_YCpLac33_rep1	mRNA	152914
wt-Y1_BY4741_YCpLac33_rep1	tRNA	1514
wt-Y1_BY4741_YCpLac33_rep1	snoRNA	12960
wt-Y1_BY4741_YCpLac33_rep1	snRNA	1231
wt-Y1_BY4741_YCpLac33_rep1	ncRNA	768
wt-B3_BY4741_pBBM3_rep3	rRNA	36223
wt-B3_BY4741_pBBM3_rep3	mRNA	34334
wt-B3_BY4741_pBBM3_rep3	tRNA	1538
wt-B3_BY4741_pBBM3_rep3	snoRNA	6871
wt-B3_BY4741_pBBM3_rep3	snRNA	1246
wt-B3_BY4741_pBBM3_rep3	ncRNA	559
wt-B2_BY4741_pBBM3_rep2	rRNA	43413
wt-B2_BY4741_pBBM3_rep2	mRNA	150314
wt-B2_BY4741_pBBM3_rep2	tRNA	1678
wt-B2_BY4741_pBBM3_rep2	snoRNA	13920
wt-B2_BY4741_pBBM3_rep2	snRNA	1691
wt-B2_BY4741_pBBM3_rep2	ncRNA	878
wt-B1_BY4741_pBBM3_rep1	rRNA	63973
wt-B1_BY4741_pBBM3_rep1	mRNA	213507
wt-B1_BY4741_pBBM3_rep1	tRNA	1818
wt-B1_BY4741_pBBM3_rep1	snoRNA	16888
wt-B1_BY4741_pBBM3_rep1	snRNA	1994
wt-B1_BY4741_pBBM3_rep1	ncRNA	1112
NLS1_NLS2_1_Xrn1-delNLS1_NLS2_rep1	rRNA	146095
NLS1_NLS2_1_Xrn1-delNLS1_NLS2_rep1	mRNA	3479207
NLS1_NLS2_1_Xrn1-delNLS1_NLS2_rep1	tRNA	7775
NLS1_NLS2_1_Xrn1-delNLS1_NLS2_rep1	snoRNA	122846
NLS1_NLS2_1_Xrn1-delNLS1_NLS2_rep1	snRNA	3300
NLS1_NLS2_1_Xrn1-delNLS1_NLS2_rep1	ncRNA	6560
x-Y3b_xrn1del_YCpLac33_rep3	rRNA	36347
x-Y3b_xrn1del_YCpLac33_rep3	mRNA	732222
x-Y3b_xrn1del_YCpLac33_rep3	tRNA	986
x-Y3b_xrn1del_YCpLac33_rep3	snoRNA	11320
x-Y3b_xrn1del_YCpLac33_rep3	snRNA	1292
x-Y3b_xrn1del_YCpLac33_rep3	ncRNA	1064
x-Y3b_xrn1del_YCpLac33_rep2	rRNA	30483
x-Y3b_xrn1del_YCpLac33_rep2	mRNA	387217
x-Y3b_xrn1del_YCpLac33_rep2	tRNA	658
x-Y3b_xrn1del_YCpLac33_rep2	snoRNA	6941
x-Y3b_xrn1del_YCpLac33_rep2	snRNA	1053
x-Y3b_xrn1del_YCpLac33_rep2	ncRNA	583
x-Y3b_xrn1del_YCpLac33_rep1	rRNA	36451
x-Y3b_xrn1del_YCpLac33_rep1	mRNA	359513
x-Y3b_xrn1del_YCpLac33_rep1	tRNA	1020
x-Y3b_xrn1del_YCpLac33_rep1	snoRNA	7367
x-Y3b_xrn1del_YCpLac33_rep1	snRNA	1004
x-Y3b_xrn1del_YCpLac33_rep1	ncRNA	654
x-L3_xrn1del_pLCM9_rep3	rRNA	96152
x-L3_xrn1del_pLCM9_rep3	mRNA	753799
x-L3_xrn1del_pLCM9_rep3	tRNA	4875
x-L3_xrn1del_pLCM9_rep3	snoRNA	25554
x-L3_xrn1del_pLCM9_rep3	snRNA	2105
x-L3_xrn1del_pLCM9_rep3	ncRNA	2706
x-L3_xrn1del_pLCM9_rep2	rRNA	240727
x-L3_xrn1del_pLCM9_rep2	mRNA	631449
x-L3_xrn1del_pLCM9_rep2	tRNA	7118
x-L3_xrn1del_pLCM9_rep2	snoRNA	26690
x-L3_xrn1del_pLCM9_rep2	snRNA	1608
x-L3_xrn1del_pLCM9_rep2	ncRNA	2207
x-L3_xrn1del_pLCM9_rep1	rRNA	57722
x-L3_xrn1del_pLCM9_rep1	mRNA	505362
x-L3_xrn1del_pLCM9_rep1	tRNA	1721
x-L3_xrn1del_pLCM9_rep1	snoRNA	8640
x-L3_xrn1del_pLCM9_rep1	snRNA	1144
x-L3_xrn1del_pLCM9_rep1	ncRNA	697
x-B3_xrn1del_pBBM3_rep3	rRNA	50794
x-B3_xrn1del_pBBM3_rep3	mRNA	129984
x-B3_xrn1del_pBBM3_rep3	tRNA	1761
x-B3_xrn1del_pBBM3_rep3	snoRNA	9321
x-B3_xrn1del_pBBM3_rep3	snRNA	1318
x-B3_xrn1del_pBBM3_rep3	ncRNA	647
xrn1_2_xrn1del_rep2	rRNA	284781
xrn1_2_xrn1del_rep2	mRNA	4012693
xrn1_2_xrn1del_rep2	tRNA	12861
xrn1_2_xrn1del_rep2	snoRNA	83449
xrn1_2_xrn1del_rep2	snRNA	4009
xrn1_2_xrn1del_rep2	ncRNA	10656
xrn1_1_xrn1del_rep1	rRNA	8064
xrn1_1_xrn1del_rep1	mRNA	524870
xrn1_1_xrn1del_rep1	tRNA	275
xrn1_1_xrn1del_rep1	snoRNA	7497
xrn1_1_xrn1del_rep1	snRNA	127
xrn1_1_xrn1del_rep1	ncRNA	1390
xrn1Rat1_2_xrn1del_Rat1-delNLS-3xFlag_rep2	rRNA	71300
xrn1Rat1_2_xrn1del_Rat1-delNLS-3xFlag_rep2	mRNA	919973
xrn1Rat1_2_xrn1del_Rat1-delNLS-3xFlag_rep2	tRNA	6870
xrn1Rat1_2_xrn1del_Rat1-delNLS-3xFlag_rep2	snoRNA	54309
xrn1Rat1_2_xrn1del_Rat1-delNLS-3xFlag_rep2	snRNA	1502
xrn1Rat1_2_xrn1del_Rat1-delNLS-3xFlag_rep2	ncRNA	2918
xrn1Rat1_2_xrn1del_Rat1-delNLS-3xFlag_rep1	rRNA	26832
xrn1Rat1_2_xrn1del_Rat1-delNLS-3xFlag_rep1	mRNA	174345
xrn1Rat1_2_xrn1del_Rat1-delNLS-3xFlag_rep1	tRNA	293
xrn1Rat1_2_xrn1del_Rat1-delNLS-3xFlag_rep1	snoRNA	7971
xrn1Rat1_2_xrn1del_Rat1-delNLS-3xFlag_rep1	snRNA	675
xrn1Rat1_2_xrn1del_Rat1-delNLS-3xFlag_rep1	ncRNA	236
wt_2_BY4741_rep2	rRNA	109924
wt_2_BY4741_rep2	mRNA	347324
wt_2_BY4741_rep2	tRNA	2553
wt_2_BY4741_rep2	snoRNA	25861
wt_2_BY4741_rep2	snRNA	989
wt_2_BY4741_rep2	ncRNA	1979
wt_1_BY4741_rep1	rRNA	76674
wt_1_BY4741_rep1	mRNA	491860
wt_1_BY4741_rep1	tRNA	1327
wt_1_BY4741_rep1	snoRNA	29641
wt_1_BY4741_rep1	snRNA	2260
wt_1_BY4741_rep1	ncRNA	1672
wtRat1_2_BY4741_Rat1-delNLS-3xFlag_rep2	rRNA	299893
wtRat1_2_BY4741_Rat1-delNLS-3xFlag_rep2	mRNA	548480
wtRat1_2_BY4741_Rat1-delNLS-3xFlag_rep2	tRNA	5687
wtRat1_2_BY4741_Rat1-delNLS-3xFlag_rep2	snoRNA	40561
wtRat1_2_BY4741_Rat1-delNLS-3xFlag_rep2	snRNA	2213
wtRat1_2_BY4741_Rat1-delNLS-3xFlag_rep2	ncRNA	4763
wtRat1_2_BY4741_Rat1-delNLS-3xFlag_rep1	rRNA	21704
wtRat1_2_BY4741_Rat1-delNLS-3xFlag_rep1	mRNA	202186
wtRat1_2_BY4741_Rat1-delNLS-3xFlag_rep1	tRNA	1517
wtRat1_2_BY4741_Rat1-delNLS-3xFlag_rep1	snoRNA	20916
wtRat1_2_BY4741_Rat1-delNLS-3xFlag_rep1	snRNA	403
wtRat1_2_BY4741_Rat1-delNLS-3xFlag_rep1	ncRNA	720
Trehalose_t10_rep3	rRNA	69744
Trehalose_t10_rep3	mRNA	1165059
Trehalose_t10_rep3	tRNA	1464
Trehalose_t10_rep3	snoRNA	50429
Trehalose_t10_rep3	snRNA	5170
Trehalose_t10_rep3	ncRNA	2392
Trehalose_t10_rep2	rRNA	35240
Trehalose_t10_rep2	mRNA	2260266
Trehalose_t10_rep2	tRNA	1715
Trehalose_t10_rep2	snoRNA	46750
Trehalose_t10_rep2	snRNA	6393
Trehalose_t10_rep2	ncRNA	5228
Trehalose_t10_rep1	rRNA	88257
Trehalose_t10_rep1	mRNA	2579455
Trehalose_t10_rep1	tRNA	4196
Trehalose_t10_rep1	snoRNA	112534
Trehalose_t10_rep1	snRNA	19494
Trehalose_t10_rep1	ncRNA	7267
Trehalose_t5_rep3	rRNA	86256
Trehalose_t5_rep3	mRNA	2469971
Trehalose_t5_rep3	tRNA	8572
Trehalose_t5_rep3	snoRNA	106231
Trehalose_t5_rep3	snRNA	10475
Trehalose_t5_rep3	ncRNA	6887
Trehalose_t5_rep2	rRNA	111027
Trehalose_t5_rep2	mRNA	1535578
Trehalose_t5_rep2	tRNA	2884
Trehalose_t5_rep2	snoRNA	63605
Trehalose_t5_rep2	snRNA	2366
Trehalose_t5_rep2	ncRNA	3788
Trehalose_t5_rep1	rRNA	56942
Trehalose_t5_rep1	mRNA	1906012
Trehalose_t5_rep1	tRNA	1322
Trehalose_t5_rep1	snoRNA	60605
Trehalose_t5_rep1	snRNA	6424
Trehalose_t5_rep1	ncRNA	3933
Trehalose_t2_rep3	rRNA	84201
Trehalose_t2_rep3	mRNA	1941294
Trehalose_t2_rep3	tRNA	10995
Trehalose_t2_rep3	snoRNA	119039
Trehalose_t2_rep3	snRNA	5437
Trehalose_t2_rep3	ncRNA	7619
Trehalose_t2_rep2	rRNA	116464
Trehalose_t2_rep2	mRNA	3456537
Trehalose_t2_rep2	tRNA	15068
Trehalose_t2_rep2	snoRNA	121464
Trehalose_t2_rep2	snRNA	8390
Trehalose_t2_rep2	ncRNA	8329
Trehalose_t2_rep1	rRNA	38808
Trehalose_t2_rep1	mRNA	1755413
Trehalose_t2_rep1	tRNA	1182
Trehalose_t2_rep1	snoRNA	48106
Trehalose_t2_rep1	snRNA	4151
Trehalose_t2_rep1	ncRNA	3068
Trehalose_t0_rep3	rRNA	52636
Trehalose_t0_rep3	mRNA	1679867
Trehalose_t0_rep3	tRNA	993
Trehalose_t0_rep3	snoRNA	52753
Trehalose_t0_rep3	snRNA	3771
Trehalose_t0_rep3	ncRNA	2791
Trehalose_t0_rep2	rRNA	239883
Trehalose_t0_rep2	mRNA	4602942
Trehalose_t0_rep2	tRNA	29620
Trehalose_t0_rep2	snoRNA	194398
Trehalose_t0_rep2	snRNA	15678
Trehalose_t0_rep2	ncRNA	19848
Trehalose_t0_rep1	rRNA	41839
Trehalose_t0_rep1	mRNA	1443590
Trehalose_t0_rep1	tRNA	606
Trehalose_t0_rep1	snoRNA	26708
Trehalose_t0_rep1	snRNA	3560
Trehalose_t0_rep1	ncRNA	1823
Trehalose_t-5_rep3	rRNA	9387
Trehalose_t-5_rep3	mRNA	242805
Trehalose_t-5_rep3	tRNA	187
Trehalose_t-5_rep3	snoRNA	10251
Trehalose_t-5_rep3	snRNA	535
Trehalose_t-5_rep3	ncRNA	308
Trehalose_t-5_rep2	rRNA	52548
Trehalose_t-5_rep2	mRNA	2797773
Trehalose_t-5_rep2	tRNA	2677
Trehalose_t-5_rep2	snoRNA	51566
Trehalose_t-5_rep2	snRNA	5814
Trehalose_t-5_rep2	ncRNA	4685
Trehalose_t-5_rep1	rRNA	60252
Trehalose_t-5_rep1	mRNA	1455980
Trehalose_t-5_rep1	tRNA	2032
Trehalose_t-5_rep1	snoRNA	70335
Trehalose_t-5_rep1	snRNA	7037
Trehalose_t-5_rep1	ncRNA	3367
5P-kin28is_dmso-rep2	rRNA	109790
5P-kin28is_dmso-rep2	mRNA	17548973
5P-kin28is_dmso-rep2	tRNA	123222
5P-kin28is_dmso-rep2	snoRNA	636456
5P-kin28is_dmso-rep2	snRNA	98651
5P-kin28is_dmso-rep2	ncRNA	143971
5P-kin28is_cmk-rep2	rRNA	105993
5P-kin28is_cmk-rep2	mRNA	7635338
5P-kin28is_cmk-rep2	tRNA	129605
5P-kin28is_cmk-rep2	snoRNA	516096
5P-kin28is_cmk-rep2	snRNA	100385
5P-kin28is_cmk-rep2	ncRNA	150736
pulldown_exp2_VHY68_4	rRNA	77355
pulldown_exp2_VHY68_4	mRNA	214466
pulldown_exp2_VHY68_4	tRNA	744
pulldown_exp2_VHY68_4	snoRNA	9965
pulldown_exp2_VHY68_4	snRNA	717
pulldown_exp2_VHY68_4	ncRNA	341
pulldown_exp2_VHY68_3	rRNA	116307
pulldown_exp2_VHY68_3	mRNA	821105
pulldown_exp2_VHY68_3	tRNA	64
pulldown_exp2_VHY68_3	snoRNA	6124
pulldown_exp2_VHY68_3	snRNA	1007
pulldown_exp2_VHY68_3	ncRNA	287
pulldown_exp2_VHY68_1	rRNA	86898
pulldown_exp2_VHY68_1	mRNA	1836053
pulldown_exp2_VHY68_1	tRNA	59
pulldown_exp2_VHY68_1	snoRNA	8616
pulldown_exp2_VHY68_1	snRNA	2569
pulldown_exp2_VHY68_1	ncRNA	430
lysate_exp2_VHY68_3	rRNA	87319
lysate_exp2_VHY68_3	mRNA	3408083
lysate_exp2_VHY68_3	tRNA	785
lysate_exp2_VHY68_3	snoRNA	58027
lysate_exp2_VHY68_3	snRNA	13820
lysate_exp2_VHY68_3	ncRNA	3556
lysate_exp2_VHY68_1	rRNA	65659
lysate_exp2_VHY68_1	mRNA	3116560
lysate_exp2_VHY68_1	tRNA	796
lysate_exp2_VHY68_1	snoRNA	49565
lysate_exp2_VHY68_1	snRNA	6724
lysate_exp2_VHY68_1	ncRNA	1545
wt_exp1_MYJ1171_5	rRNA	76668
wt_exp1_MYJ1171_5	mRNA	750158
wt_exp1_MYJ1171_5	tRNA	1530
wt_exp1_MYJ1171_5	snoRNA	58158
wt_exp1_MYJ1171_5	snRNA	1630
wt_exp1_MYJ1171_5	ncRNA	1050
wt_exp1_MYJ1171_6	rRNA	96098
wt_exp1_MYJ1171_6	mRNA	1518124
wt_exp1_MYJ1171_6	tRNA	2969
wt_exp1_MYJ1171_6	snoRNA	102789
wt_exp1_MYJ1171_6	snRNA	2896
wt_exp1_MYJ1171_6	ncRNA	2156
lysate_exp2_VHY68_2	rRNA	560
lysate_exp2_VHY68_2	mRNA	727
lysate_exp2_VHY68_2	tRNA	23
lysate_exp2_VHY68_2	snoRNA	71
lysate_exp2_VHY68_2	snRNA	1
lysate_exp2_VHY68_2	ncRNA	0
lysate_exp2_VHY68_4	rRNA	106548
lysate_exp2_VHY68_4	mRNA	1916770
lysate_exp2_VHY68_4	tRNA	697
lysate_exp2_VHY68_4	snoRNA	24659
lysate_exp2_VHY68_4	snRNA	2858
lysate_exp2_VHY68_4	ncRNA	746
pulldown_exp2_VHY68_2	rRNA	78171
pulldown_exp2_VHY68_2	mRNA	2444178
pulldown_exp2_VHY68_2	tRNA	238
pulldown_exp2_VHY68_2	snoRNA	30122
pulldown_exp2_VHY68_2	snRNA	2432
pulldown_exp2_VHY68_2	ncRNA	1276
wt_exp1_MYJ1171_4	rRNA	558220
wt_exp1_MYJ1171_4	mRNA	193497
wt_exp1_MYJ1171_4	tRNA	11410
wt_exp1_MYJ1171_4	snoRNA	70365
wt_exp1_MYJ1171_4	snRNA	487
wt_exp1_MYJ1171_4	ncRNA	1590
wt_exp1_MYJ1171_2	rRNA	114198
wt_exp1_MYJ1171_2	mRNA	888247
wt_exp1_MYJ1171_2	tRNA	2439
wt_exp1_MYJ1171_2	snoRNA	60500
wt_exp1_MYJ1171_2	snRNA	901
wt_exp1_MYJ1171_2	ncRNA	1153
ko_exp1_MYJ1173_6	rRNA	268958
ko_exp1_MYJ1173_6	mRNA	2775816
ko_exp1_MYJ1173_6	tRNA	6764
ko_exp1_MYJ1173_6	snoRNA	134432
ko_exp1_MYJ1173_6	snRNA	7140
ko_exp1_MYJ1173_6	ncRNA	3613
ko_exp1_MYJ1173_4	rRNA	96898
ko_exp1_MYJ1173_4	mRNA	1256751
ko_exp1_MYJ1173_4	tRNA	2004
ko_exp1_MYJ1173_4	snoRNA	75985
ko_exp1_MYJ1173_4	snRNA	2715
ko_exp1_MYJ1173_4	ncRNA	1178
ko_exp1_MYJ1173_3	rRNA	11799
ko_exp1_MYJ1173_3	mRNA	3991
ko_exp1_MYJ1173_3	tRNA	200
ko_exp1_MYJ1173_3	snoRNA	1921
ko_exp1_MYJ1173_3	snRNA	8
ko_exp1_MYJ1173_3	ncRNA	19
ko_exp1_MYJ1173_5	rRNA	65410
ko_exp1_MYJ1173_5	mRNA	1203320
ko_exp1_MYJ1173_5	tRNA	2380
ko_exp1_MYJ1173_5	snoRNA	91316
ko_exp1_MYJ1173_5	snRNA	3609
ko_exp1_MYJ1173_5	ncRNA	1544
wt_exp1_MYJ1171_1	rRNA	139721
wt_exp1_MYJ1171_1	mRNA	1383742
wt_exp1_MYJ1171_1	tRNA	3510
wt_exp1_MYJ1171_1	snoRNA	82160
wt_exp1_MYJ1171_1	snRNA	1539
wt_exp1_MYJ1171_1	ncRNA	1729
wt_exp1_MYJ1171_3	rRNA	82644
wt_exp1_MYJ1171_3	mRNA	1319702
wt_exp1_MYJ1171_3	tRNA	2741
wt_exp1_MYJ1171_3	snoRNA	72892
wt_exp1_MYJ1171_3	snRNA	2860
wt_exp1_MYJ1171_3	ncRNA	1710
ko_exp1_MYJ1173_2	rRNA	87602
ko_exp1_MYJ1173_2	mRNA	1700049
ko_exp1_MYJ1173_2	tRNA	3077
ko_exp1_MYJ1173_2	snoRNA	87335
ko_exp1_MYJ1173_2	snRNA	3571
ko_exp1_MYJ1173_2	ncRNA	2207
ko_exp1_MYJ1173_1	rRNA	48774
ko_exp1_MYJ1173_1	mRNA	1125868
ko_exp1_MYJ1173_1	tRNA	1647
ko_exp1_MYJ1173_1	snoRNA	61914
ko_exp1_MYJ1173_1	snRNA	1928
ko_exp1_MYJ1173_1	ncRNA	1213
Not4p_AI_sol03_SC_SP_CGTGCA_s1	rRNA	4971
Not4p_AI_sol03_SC_SP_CGTGCA_s1	mRNA	444835
Not4p_AI_sol03_SC_SP_CGTGCA_s1	tRNA	192
Not4p_AI_sol03_SC_SP_CGTGCA_s1	snoRNA	2008
Not4p_AI_sol03_SC_SP_CGTGCA_s1	snRNA	999
Not4p_AI_sol03_SC_SP_CGTGCA_s1	ncRNA	335
Not4p_AI_tot01_CTACAC_s1	rRNA	3075
Not4p_AI_tot01_CTACAC_s1	mRNA	101822
Not4p_AI_tot01_CTACAC_s1	tRNA	31
Not4p_AI_tot01_CTACAC_s1	snoRNA	635
Not4p_AI_tot01_CTACAC_s1	snRNA	376
Not4p_AI_tot01_CTACAC_s1	ncRNA	155
Not4p_AI_tot02_SC_SP_GACTAG_s1	rRNA	3662
Not4p_AI_tot02_SC_SP_GACTAG_s1	mRNA	26347
Not4p_AI_tot02_SC_SP_GACTAG_s1	tRNA	22
Not4p_AI_tot02_SC_SP_GACTAG_s1	snoRNA	364
Not4p_AI_tot02_SC_SP_GACTAG_s1	snRNA	240
Not4p_AI_tot02_SC_SP_GACTAG_s1	ncRNA	37
Not4p_AI_tot03_SC_SP_ACGCTG_s1	rRNA	3524
Not4p_AI_tot03_SC_SP_ACGCTG_s1	mRNA	156895
Not4p_AI_tot03_SC_SP_ACGCTG_s1	tRNA	35
Not4p_AI_tot03_SC_SP_ACGCTG_s1	snoRNA	932
Not4p_AI_tot03_SC_SP_ACGCTG_s1	snRNA	472
Not4p_AI_tot03_SC_SP_ACGCTG_s1	ncRNA	207
Not5p_AI_sol01_SC_SP_ACTGGT_s1	rRNA	3785
Not5p_AI_sol01_SC_SP_ACTGGT_s1	mRNA	343105
Not5p_AI_sol01_SC_SP_ACTGGT_s1	tRNA	128
Not5p_AI_sol01_SC_SP_ACTGGT_s1	snoRNA	1579
Not5p_AI_sol01_SC_SP_ACTGGT_s1	snRNA	881
Not5p_AI_sol01_SC_SP_ACTGGT_s1	ncRNA	229
Not5p_AI_sol02_SC_SP_CGTGCA_s1	rRNA	4190
Not5p_AI_sol02_SC_SP_CGTGCA_s1	mRNA	351771
Not5p_AI_sol02_SC_SP_CGTGCA_s1	tRNA	178
Not5p_AI_sol02_SC_SP_CGTGCA_s1	snoRNA	1779
Not5p_AI_sol02_SC_SP_CGTGCA_s1	snRNA	902
Not5p_AI_sol02_SC_SP_CGTGCA_s1	ncRNA	288
Not5p_AI_sol03_SC_SP_TAATGT_s1	rRNA	5286
Not5p_AI_sol03_SC_SP_TAATGT_s1	mRNA	528512
Not5p_AI_sol03_SC_SP_TAATGT_s1	tRNA	203
Not5p_AI_sol03_SC_SP_TAATGT_s1	snoRNA	2217
Not5p_AI_sol03_SC_SP_TAATGT_s1	snRNA	1100
Not5p_AI_sol03_SC_SP_TAATGT_s1	ncRNA	457
Not5p_AI_tot02_SC_SP_ACGCTG_s1	rRNA	3778
Not5p_AI_tot02_SC_SP_ACGCTG_s1	mRNA	44795
Not5p_AI_tot02_SC_SP_ACGCTG_s1	tRNA	32
Not5p_AI_tot02_SC_SP_ACGCTG_s1	snoRNA	336
Not5p_AI_tot02_SC_SP_ACGCTG_s1	snRNA	187
Not5p_AI_tot02_SC_SP_ACGCTG_s1	ncRNA	59
Wt_AI_tot02_SC_SP_TAATGT_s1	rRNA	6753
Wt_AI_tot02_SC_SP_TAATGT_s1	mRNA	320919
Wt_AI_tot02_SC_SP_TAATGT_s1	tRNA	90
Wt_AI_tot02_SC_SP_TAATGT_s1	snoRNA	1372
Wt_AI_tot02_SC_SP_TAATGT_s1	snRNA	518
Wt_AI_tot02_SC_SP_TAATGT_s1	ncRNA	251
frg_Wt_AI_tot02_SC_SP_CGTGCA_s1	rRNA	16618
frg_Wt_AI_tot02_SC_SP_CGTGCA_s1	mRNA	562607
frg_Wt_AI_tot02_SC_SP_CGTGCA_s1	tRNA	355
frg_Wt_AI_tot02_SC_SP_CGTGCA_s1	snoRNA	3859
frg_Wt_AI_tot02_SC_SP_CGTGCA_s1	snRNA	1906
frg_Wt_AI_tot02_SC_SP_CGTGCA_s1	ncRNA	644
frg_Wt_AI_tot03_SC_SP_CGTGCA_s1	rRNA	17993
frg_Wt_AI_tot03_SC_SP_CGTGCA_s1	mRNA	813161
frg_Wt_AI_tot03_SC_SP_CGTGCA_s1	tRNA	400
frg_Wt_AI_tot03_SC_SP_CGTGCA_s1	snoRNA	5237
frg_Wt_AI_tot03_SC_SP_CGTGCA_s1	snRNA	2136
frg_Wt_AI_tot03_SC_SP_CGTGCA_s1	ncRNA	915
Not1p_AI_sol01_SC_SP_ACGCTG_s1	rRNA	3410
Not1p_AI_sol01_SC_SP_ACGCTG_s1	mRNA	229277
Not1p_AI_sol01_SC_SP_ACGCTG_s1	tRNA	41
Not1p_AI_sol01_SC_SP_ACGCTG_s1	snoRNA	1122
Not1p_AI_sol01_SC_SP_ACGCTG_s1	snRNA	679
Not1p_AI_sol01_SC_SP_ACGCTG_s1	ncRNA	204
Not1p_AI_sol02_SC_SP_GTGATC_s1	rRNA	3980
Not1p_AI_sol02_SC_SP_GTGATC_s1	mRNA	224583
Not1p_AI_sol02_SC_SP_GTGATC_s1	tRNA	56
Not1p_AI_sol02_SC_SP_GTGATC_s1	snoRNA	1099
Not1p_AI_sol02_SC_SP_GTGATC_s1	snRNA	771
Not1p_AI_sol02_SC_SP_GTGATC_s1	ncRNA	192
Not1p_AI_sol03_SC_SP_ACTGGT_s1	rRNA	5848
Not1p_AI_sol03_SC_SP_ACTGGT_s1	mRNA	632006
Not1p_AI_sol03_SC_SP_ACTGGT_s1	tRNA	151
Not1p_AI_sol03_SC_SP_ACTGGT_s1	snoRNA	2125
Not1p_AI_sol03_SC_SP_ACTGGT_s1	snRNA	982
Not1p_AI_sol03_SC_SP_ACTGGT_s1	ncRNA	378
Not1p_AI_tot01_TAATGT_s1	rRNA	4466
Not1p_AI_tot01_TAATGT_s1	mRNA	156983
Not1p_AI_tot01_TAATGT_s1	tRNA	53
Not1p_AI_tot01_TAATGT_s1	snoRNA	779
Not1p_AI_tot01_TAATGT_s1	snRNA	490
Not1p_AI_tot01_TAATGT_s1	ncRNA	209
Not1p_AI_tot02_SC_SP_CTACAC_s1	rRNA	3982
Not1p_AI_tot02_SC_SP_CTACAC_s1	mRNA	67919
Not1p_AI_tot02_SC_SP_CTACAC_s1	tRNA	38
Not1p_AI_tot02_SC_SP_CTACAC_s1	snoRNA	512
Not1p_AI_tot02_SC_SP_CTACAC_s1	snRNA	212
Not1p_AI_tot02_SC_SP_CTACAC_s1	ncRNA	78
Not1p_AI_tot03_SC_SP_GACTAG_s1	rRNA	3173
Not1p_AI_tot03_SC_SP_GACTAG_s1	mRNA	144700
Not1p_AI_tot03_SC_SP_GACTAG_s1	tRNA	69
Not1p_AI_tot03_SC_SP_GACTAG_s1	snoRNA	864
Not1p_AI_tot03_SC_SP_GACTAG_s1	snRNA	414
Not1p_AI_tot03_SC_SP_GACTAG_s1	ncRNA	187
Not4p_AI_sol01_SC_SP_GTGATC_s1	rRNA	3391
Not4p_AI_sol01_SC_SP_GTGATC_s1	mRNA	306458
Not4p_AI_sol01_SC_SP_GTGATC_s1	tRNA	117
Not4p_AI_sol01_SC_SP_GTGATC_s1	snoRNA	1747
Not4p_AI_sol01_SC_SP_GTGATC_s1	snRNA	891
Not4p_AI_sol01_SC_SP_GTGATC_s1	ncRNA	245
frg_Wt_AI_tot01_SC_SP_ACTGGT_s1	rRNA	21760
frg_Wt_AI_tot01_SC_SP_ACTGGT_s1	mRNA	1201540
frg_Wt_AI_tot01_SC_SP_ACTGGT_s1	tRNA	643
frg_Wt_AI_tot01_SC_SP_ACTGGT_s1	snoRNA	6272
frg_Wt_AI_tot01_SC_SP_ACTGGT_s1	snRNA	2307
frg_Wt_AI_tot01_SC_SP_ACTGGT_s1	ncRNA	1098
frg_Not4p_AI_tot03_SC_SP_GACTAG_s1	rRNA	483
frg_Not4p_AI_tot03_SC_SP_GACTAG_s1	mRNA	502
frg_Not4p_AI_tot03_SC_SP_GACTAG_s1	tRNA	1
frg_Not4p_AI_tot03_SC_SP_GACTAG_s1	snoRNA	50
frg_Not4p_AI_tot03_SC_SP_GACTAG_s1	snRNA	21
frg_Not4p_AI_tot03_SC_SP_GACTAG_s1	ncRNA	7
frg_Not4p_AI_tot02_SC_SP_CTACAC_s1	rRNA	10705
frg_Not4p_AI_tot02_SC_SP_CTACAC_s1	mRNA	220996
frg_Not4p_AI_tot02_SC_SP_CTACAC_s1	tRNA	161
frg_Not4p_AI_tot02_SC_SP_CTACAC_s1	snoRNA	3821
frg_Not4p_AI_tot02_SC_SP_CTACAC_s1	snRNA	1693
frg_Not4p_AI_tot02_SC_SP_CTACAC_s1	ncRNA	567
Wt_AI_tot03_SC_SP_CTACAC_s1	rRNA	4519
Wt_AI_tot03_SC_SP_CTACAC_s1	mRNA	135452
Wt_AI_tot03_SC_SP_CTACAC_s1	tRNA	61
Wt_AI_tot03_SC_SP_CTACAC_s1	snoRNA	1042
Wt_AI_tot03_SC_SP_CTACAC_s1	snRNA	411
Wt_AI_tot03_SC_SP_CTACAC_s1	ncRNA	204
Not5p_AI_tot03_SC_SP_GTGATC_s1	rRNA	3655
Not5p_AI_tot03_SC_SP_GTGATC_s1	mRNA	142976
Not5p_AI_tot03_SC_SP_GTGATC_s1	tRNA	62
Not5p_AI_tot03_SC_SP_GTGATC_s1	snoRNA	832
Not5p_AI_tot03_SC_SP_GTGATC_s1	snRNA	418
Not5p_AI_tot03_SC_SP_GTGATC_s1	ncRNA	189
Not5p_AI_tot1_GACTAG_s1	rRNA	3654
Not5p_AI_tot1_GACTAG_s1	mRNA	134550
Not5p_AI_tot1_GACTAG_s1	tRNA	80
Not5p_AI_tot1_GACTAG_s1	snoRNA	675
Not5p_AI_tot1_GACTAG_s1	snRNA	436
Not5p_AI_tot1_GACTAG_s1	ncRNA	187
Wt_AI_sol01_SC_SP_GACTAG_s1	rRNA	3550
Wt_AI_sol01_SC_SP_GACTAG_s1	mRNA	395857
Wt_AI_sol01_SC_SP_GACTAG_s1	tRNA	173
Wt_AI_sol01_SC_SP_GACTAG_s1	snoRNA	1769
Wt_AI_sol01_SC_SP_GACTAG_s1	snRNA	905
Wt_AI_sol01_SC_SP_GACTAG_s1	ncRNA	292
Wt_AI_sol02_SC_SP_ACGCTG_s1	rRNA	5018
Wt_AI_sol02_SC_SP_ACGCTG_s1	mRNA	494884
Wt_AI_sol02_SC_SP_ACGCTG_s1	tRNA	278
Wt_AI_sol02_SC_SP_ACGCTG_s1	snoRNA	1958
Wt_AI_sol02_SC_SP_ACGCTG_s1	snRNA	952
Wt_AI_sol02_SC_SP_ACGCTG_s1	ncRNA	373
Wt_AI_sol03_SC_SP_GTGATC_s1	rRNA	4593
Wt_AI_sol03_SC_SP_GTGATC_s1	mRNA	481117
Wt_AI_sol03_SC_SP_GTGATC_s1	tRNA	264
Wt_AI_sol03_SC_SP_GTGATC_s1	snoRNA	2038
Wt_AI_sol03_SC_SP_GTGATC_s1	snRNA	1016
Wt_AI_sol03_SC_SP_GTGATC_s1	ncRNA	361
Wt_AI_tot01_CGTGCA_s1	rRNA	3637
Wt_AI_tot01_CGTGCA_s1	mRNA	106592
Wt_AI_tot01_CGTGCA_s1	tRNA	46
Wt_AI_tot01_CGTGCA_s1	snoRNA	602
Wt_AI_tot01_CGTGCA_s1	snRNA	396
Wt_AI_tot01_CGTGCA_s1	ncRNA	161
Not4p_AI_sol02_SC_SP_ACTGGT_s1	rRNA	4227
Not4p_AI_sol02_SC_SP_ACTGGT_s1	mRNA	300118
Not4p_AI_sol02_SC_SP_ACTGGT_s1	tRNA	113
Not4p_AI_sol02_SC_SP_ACTGGT_s1	snoRNA	1693
Not4p_AI_sol02_SC_SP_ACTGGT_s1	snRNA	837
Not4p_AI_sol02_SC_SP_ACTGGT_s1	ncRNA	257
frg_Not5p_AI_sol01_SC_SP_GTGATC_s1	rRNA	17688
frg_Not5p_AI_sol01_SC_SP_GTGATC_s1	mRNA	363785
frg_Not5p_AI_sol01_SC_SP_GTGATC_s1	tRNA	546
frg_Not5p_AI_sol01_SC_SP_GTGATC_s1	snoRNA	3494
frg_Not5p_AI_sol01_SC_SP_GTGATC_s1	snRNA	2067
frg_Not5p_AI_sol01_SC_SP_GTGATC_s1	ncRNA	609
frg_Not5p_AI_sol02_SC_SP_ACTGGT_s1	rRNA	30603
frg_Not5p_AI_sol02_SC_SP_ACTGGT_s1	mRNA	513871
frg_Not5p_AI_sol02_SC_SP_ACTGGT_s1	tRNA	916
frg_Not5p_AI_sol02_SC_SP_ACTGGT_s1	snoRNA	5160
frg_Not5p_AI_sol02_SC_SP_ACTGGT_s1	snRNA	2360
frg_Not5p_AI_sol02_SC_SP_ACTGGT_s1	ncRNA	793
frg_Not5p_AI_sol03_SC_SP_CGTGCA_s1	rRNA	14787
frg_Not5p_AI_sol03_SC_SP_CGTGCA_s1	mRNA	440548
frg_Not5p_AI_sol03_SC_SP_CGTGCA_s1	tRNA	517
frg_Not5p_AI_sol03_SC_SP_CGTGCA_s1	snoRNA	4012
frg_Not5p_AI_sol03_SC_SP_CGTGCA_s1	snRNA	2199
frg_Not5p_AI_sol03_SC_SP_CGTGCA_s1	ncRNA	685
frg_Not5p_AI_tot01_SC_SP_CTACAC_s1	rRNA	20244
frg_Not5p_AI_tot01_SC_SP_CTACAC_s1	mRNA	551986
frg_Not5p_AI_tot01_SC_SP_CTACAC_s1	tRNA	506
frg_Not5p_AI_tot01_SC_SP_CTACAC_s1	snoRNA	6956
frg_Not5p_AI_tot01_SC_SP_CTACAC_s1	snRNA	2257
frg_Not5p_AI_tot01_SC_SP_CTACAC_s1	ncRNA	1053
frg_Not5p_AI_tot02_SC_SP_GACTAG_s1	rRNA	17250
frg_Not5p_AI_tot02_SC_SP_GACTAG_s1	mRNA	380729
frg_Not5p_AI_tot02_SC_SP_GACTAG_s1	tRNA	288
frg_Not5p_AI_tot02_SC_SP_GACTAG_s1	snoRNA	3237
frg_Not5p_AI_tot02_SC_SP_GACTAG_s1	snRNA	2082
frg_Not5p_AI_tot02_SC_SP_GACTAG_s1	ncRNA	571
frg_Not5p_AI_tot03_SC_SP_ACGCTG_s1	rRNA	17408
frg_Not5p_AI_tot03_SC_SP_ACGCTG_s1	mRNA	404944
frg_Not5p_AI_tot03_SC_SP_ACGCTG_s1	tRNA	333
frg_Not5p_AI_tot03_SC_SP_ACGCTG_s1	snoRNA	4546
frg_Not5p_AI_tot03_SC_SP_ACGCTG_s1	snRNA	2173
frg_Not5p_AI_tot03_SC_SP_ACGCTG_s1	ncRNA	803
frg_Wt_AI_sol01_SC_SP_CTACAC_s1	rRNA	32515
frg_Wt_AI_sol01_SC_SP_CTACAC_s1	mRNA	743016
frg_Wt_AI_sol01_SC_SP_CTACAC_s1	tRNA	1007
frg_Wt_AI_sol01_SC_SP_CTACAC_s1	snoRNA	7017
frg_Wt_AI_sol01_SC_SP_CTACAC_s1	snRNA	2592
frg_Wt_AI_sol01_SC_SP_CTACAC_s1	ncRNA	911
frg_Wt_AI_sol02_SC_SP_GACTAG_s1	rRNA	23421
frg_Wt_AI_sol02_SC_SP_GACTAG_s1	mRNA	505730
frg_Wt_AI_sol02_SC_SP_GACTAG_s1	tRNA	730
frg_Wt_AI_sol02_SC_SP_GACTAG_s1	snoRNA	4894
frg_Wt_AI_sol02_SC_SP_GACTAG_s1	snRNA	2134
frg_Wt_AI_sol02_SC_SP_GACTAG_s1	ncRNA	738
frg_Wt_AI_sol03_SC_SP_ACGCTG_s1	rRNA	39573
frg_Wt_AI_sol03_SC_SP_ACGCTG_s1	mRNA	1165590
frg_Wt_AI_sol03_SC_SP_ACGCTG_s1	tRNA	1562
frg_Wt_AI_sol03_SC_SP_ACGCTG_s1	snoRNA	8072
frg_Wt_AI_sol03_SC_SP_ACGCTG_s1	snRNA	3784
frg_Wt_AI_sol03_SC_SP_ACGCTG_s1	ncRNA	1243
frg_Not4p_AI_tot01_SC_SP_CGTGCA_s1	rRNA	15219
frg_Not4p_AI_tot01_SC_SP_CGTGCA_s1	mRNA	736791
frg_Not4p_AI_tot01_SC_SP_CGTGCA_s1	tRNA	336
frg_Not4p_AI_tot01_SC_SP_CGTGCA_s1	snoRNA	5920
frg_Not4p_AI_tot01_SC_SP_CGTGCA_s1	snRNA	2596
frg_Not4p_AI_tot01_SC_SP_CGTGCA_s1	ncRNA	976
frg_Not1p_AI_sol01_SC_SP_GACTAG_s1	rRNA	12915
frg_Not1p_AI_sol01_SC_SP_GACTAG_s1	mRNA	438062
frg_Not1p_AI_sol01_SC_SP_GACTAG_s1	tRNA	248
frg_Not1p_AI_sol01_SC_SP_GACTAG_s1	snoRNA	3415
frg_Not1p_AI_sol01_SC_SP_GACTAG_s1	snRNA	1953
frg_Not1p_AI_sol01_SC_SP_GACTAG_s1	ncRNA	559
frg_Not1p_AI_sol02_SC_SP_ACGCTG_s1	rRNA	14896
frg_Not1p_AI_sol02_SC_SP_ACGCTG_s1	mRNA	440728
frg_Not1p_AI_sol02_SC_SP_ACGCTG_s1	tRNA	288
frg_Not1p_AI_sol02_SC_SP_ACGCTG_s1	snoRNA	3210
frg_Not1p_AI_sol02_SC_SP_ACGCTG_s1	snRNA	1820
frg_Not1p_AI_sol02_SC_SP_ACGCTG_s1	ncRNA	598
frg_Not1p_AI_sol03_SC_SP_GTGATC_s1	rRNA	26593
frg_Not1p_AI_sol03_SC_SP_GTGATC_s1	mRNA	859048
frg_Not1p_AI_sol03_SC_SP_GTGATC_s1	tRNA	709
frg_Not1p_AI_sol03_SC_SP_GTGATC_s1	snoRNA	6230
frg_Not1p_AI_sol03_SC_SP_GTGATC_s1	snRNA	3276
frg_Not1p_AI_sol03_SC_SP_GTGATC_s1	ncRNA	1011
frg_Not1p_AI_tot01_SC_SP_CGTGCA_s1	rRNA	12740
frg_Not1p_AI_tot01_SC_SP_CGTGCA_s1	mRNA	598188
frg_Not1p_AI_tot01_SC_SP_CGTGCA_s1	tRNA	236
frg_Not1p_AI_tot01_SC_SP_CGTGCA_s1	snoRNA	3183
frg_Not1p_AI_tot01_SC_SP_CGTGCA_s1	snRNA	1532
frg_Not1p_AI_tot01_SC_SP_CGTGCA_s1	ncRNA	596
frg_Not1p_AI_tot02_SC_SP_CGTGCA_s1	rRNA	15430
frg_Not1p_AI_tot02_SC_SP_CGTGCA_s1	mRNA	549689
frg_Not1p_AI_tot02_SC_SP_CGTGCA_s1	tRNA	285
frg_Not1p_AI_tot02_SC_SP_CGTGCA_s1	snoRNA	3788
frg_Not1p_AI_tot02_SC_SP_CGTGCA_s1	snRNA	1736
frg_Not1p_AI_tot02_SC_SP_CGTGCA_s1	ncRNA	641
frg_Not1p_AI_tot03_SC_SP_CTACAC_s1	rRNA	26467
frg_Not1p_AI_tot03_SC_SP_CTACAC_s1	mRNA	728013
frg_Not1p_AI_tot03_SC_SP_CTACAC_s1	tRNA	592
frg_Not1p_AI_tot03_SC_SP_CTACAC_s1	snoRNA	6699
frg_Not1p_AI_tot03_SC_SP_CTACAC_s1	snRNA	2161
frg_Not1p_AI_tot03_SC_SP_CTACAC_s1	ncRNA	1005
frg_Not4p_AI_sol01_SC_SP_ACGCTG_s1	rRNA	41803
frg_Not4p_AI_sol01_SC_SP_ACGCTG_s1	mRNA	729809
frg_Not4p_AI_sol01_SC_SP_ACGCTG_s1	tRNA	1283
frg_Not4p_AI_sol01_SC_SP_ACGCTG_s1	snoRNA	7972
frg_Not4p_AI_sol01_SC_SP_ACGCTG_s1	snRNA	3187
frg_Not4p_AI_sol01_SC_SP_ACGCTG_s1	ncRNA	1046
frg_Not4p_AI_sol02_SC_SP_GTGATC_s1	rRNA	15134
frg_Not4p_AI_sol02_SC_SP_GTGATC_s1	mRNA	262035
frg_Not4p_AI_sol02_SC_SP_GTGATC_s1	tRNA	352
frg_Not4p_AI_sol02_SC_SP_GTGATC_s1	snoRNA	3396
frg_Not4p_AI_sol02_SC_SP_GTGATC_s1	snRNA	1726
frg_Not4p_AI_sol02_SC_SP_GTGATC_s1	ncRNA	484
frg_Not4p_AI_sol03_SC_SP_ACTGGT_s1	rRNA	23110
frg_Not4p_AI_sol03_SC_SP_ACTGGT_s1	mRNA	448354
frg_Not4p_AI_sol03_SC_SP_ACTGGT_s1	tRNA	823
frg_Not4p_AI_sol03_SC_SP_ACTGGT_s1	snoRNA	6840
frg_Not4p_AI_sol03_SC_SP_ACTGGT_s1	snRNA	2813
frg_Not4p_AI_sol03_SC_SP_ACTGGT_s1	ncRNA	932
W303_rep1	rRNA	76056
W303_rep1	mRNA	1104311
W303_rep1	tRNA	2356
W303_rep1	snoRNA	20975
W303_rep1	snRNA	739
W303_rep1	ncRNA	1232
W303_rep2	rRNA	290305
W303_rep2	mRNA	687588
W303_rep2	tRNA	9268
W303_rep2	snoRNA	33862
W303_rep2	snRNA	904
W303_rep2	ncRNA	4263
W303_rep3	rRNA	133350
W303_rep3	mRNA	748738
W303_rep3	tRNA	4808
W303_rep3	snoRNA	28101
W303_rep3	snRNA	643
W303_rep3	ncRNA	1269
∆zuo1_rep1	rRNA	111042
∆zuo1_rep1	mRNA	876000
∆zuo1_rep1	tRNA	5949
∆zuo1_rep1	snoRNA	31953
∆zuo1_rep1	snRNA	297
∆zuo1_rep1	ncRNA	3489
∆zuo1_rep2	rRNA	96897
∆zuo1_rep2	mRNA	981067
∆zuo1_rep2	tRNA	3777
∆zuo1_rep2	snoRNA	28934
∆zuo1_rep2	snRNA	602
∆zuo1_rep2	ncRNA	4461
∆zuo1_rep3	rRNA	185775
∆zuo1_rep3	mRNA	703683
∆zuo1_rep3	tRNA	6282
∆zuo1_rep3	snoRNA	26144
∆zuo1_rep3	snRNA	881
∆zuo1_rep3	ncRNA	6076
ubi_∆ub3_rep1	rRNA	70418
ubi_∆ub3_rep1	mRNA	695221
ubi_∆ub3_rep1	tRNA	3778
ubi_∆ub3_rep1	snoRNA	30106
ubi_∆ub3_rep1	snRNA	324
ubi_∆ub3_rep1	ncRNA	1517
ubi_∆ub3_rep2	rRNA	77411
ubi_∆ub3_rep2	mRNA	648823
ubi_∆ub3_rep2	tRNA	2927
ubi_∆ub3_rep2	snoRNA	24432
ubi_∆ub3_rep2	snRNA	307
ubi_∆ub3_rep2	ncRNA	1234
ubi_∆ub3_rep3	rRNA	102198
ubi_∆ub3_rep3	mRNA	651776
ubi_∆ub3_rep3	tRNA	4472
ubi_∆ub3_rep3	snoRNA	27482
ubi_∆ub3_rep3	snRNA	402
ubi_∆ub3_rep3	ncRNA	1964
ubi_∆ub3_∆zuo1_rep1	rRNA	90644
ubi_∆ub3_∆zuo1_rep1	mRNA	1751687
ubi_∆ub3_∆zuo1_rep1	tRNA	3381
ubi_∆ub3_∆zuo1_rep1	snoRNA	41382
ubi_∆ub3_∆zuo1_rep1	snRNA	1112
ubi_∆ub3_∆zuo1_rep1	ncRNA	4486
ubi_∆ub3_∆zuo1_rep2	rRNA	93251
ubi_∆ub3_∆zuo1_rep2	mRNA	1338801
ubi_∆ub3_∆zuo1_rep2	tRNA	3092
ubi_∆ub3_∆zuo1_rep2	snoRNA	34628
ubi_∆ub3_∆zuo1_rep2	snRNA	840
ubi_∆ub3_∆zuo1_rep2	ncRNA	3281
ubi_∆ub3_∆zuo1_rep3	rRNA	47726
ubi_∆ub3_∆zuo1_rep3	mRNA	1109026
ubi_∆ub3_∆zuo1_rep3	tRNA	1812
ubi_∆ub3_∆zuo1_rep3	snoRNA	30946
ubi_∆ub3_∆zuo1_rep3	snRNA	808
ubi_∆ub3_∆zuo1_rep3	ncRNA	2365
∆ltv1_rep1	rRNA	84425
∆ltv1_rep1	mRNA	843590
∆ltv1_rep1	tRNA	3684
∆ltv1_rep1	snoRNA	47410
∆ltv1_rep1	snRNA	711
∆ltv1_rep1	ncRNA	2416
∆ltv1_rep2	rRNA	77105
∆ltv1_rep2	mRNA	1017657
∆ltv1_rep2	tRNA	2844
∆ltv1_rep2	snoRNA	46117
∆ltv1_rep2	snRNA	960
∆ltv1_rep2	ncRNA	1816
∆ltv1_rep3	rRNA	78807
∆ltv1_rep3	mRNA	854949
∆ltv1_rep3	tRNA	3616
∆ltv1_rep3	snoRNA	43321
∆ltv1_rep3	snRNA	798
∆ltv1_rep3	ncRNA	1615
∆s14a_∆s14b_R136A_rep1	rRNA	103755
∆s14a_∆s14b_R136A_rep1	mRNA	651698
∆s14a_∆s14b_R136A_rep1	tRNA	4537
∆s14a_∆s14b_R136A_rep1	snoRNA	36934
∆s14a_∆s14b_R136A_rep1	snRNA	651
∆s14a_∆s14b_R136A_rep1	ncRNA	2074
∆s14a_∆s14b_R136A_rep2	rRNA	115019
∆s14a_∆s14b_R136A_rep2	mRNA	901475
∆s14a_∆s14b_R136A_rep2	tRNA	3830
∆s14a_∆s14b_R136A_rep2	snoRNA	45836
∆s14a_∆s14b_R136A_rep2	snRNA	564
∆s14a_∆s14b_R136A_rep2	ncRNA	2989
∆s14a_∆s14b_R136A_rep3	rRNA	110747
∆s14a_∆s14b_R136A_rep3	mRNA	822786
∆s14a_∆s14b_R136A_rep3	tRNA	4033
∆s14a_∆s14b_R136A_rep3	snoRNA	43963
∆s14a_∆s14b_R136A_rep3	snRNA	945
∆s14a_∆s14b_R136A_rep3	ncRNA	3614
not4∆_sol01_SC_SP_TAATGT	rRNA	3756
not4∆_sol01_SC_SP_TAATGT	mRNA	223856
not4∆_sol01_SC_SP_TAATGT	tRNA	69
not4∆_sol01_SC_SP_TAATGT	snoRNA	1462
not4∆_sol01_SC_SP_TAATGT	snRNA	759
not4∆_sol01_SC_SP_TAATGT	ncRNA	310
not4∆_sol02_SC_SP_CTACAC	rRNA	3613
not4∆_sol02_SC_SP_CTACAC	mRNA	96818
not4∆_sol02_SC_SP_CTACAC	tRNA	68
not4∆_sol02_SC_SP_CTACAC	snoRNA	959
not4∆_sol02_SC_SP_CTACAC	snRNA	515
not4∆_sol02_SC_SP_CTACAC	ncRNA	184
not4∆_sol03_SC_SP_GACTAG	rRNA	3656
not4∆_sol03_SC_SP_GACTAG	mRNA	119524
not4∆_sol03_SC_SP_GACTAG	tRNA	69
not4∆_sol03_SC_SP_GACTAG	snoRNA	1074
not4∆_sol03_SC_SP_GACTAG	snRNA	682
not4∆_sol03_SC_SP_GACTAG	ncRNA	224
not4∆_tot01_SC_SP_GTGATC	rRNA	3682
not4∆_tot01_SC_SP_GTGATC	mRNA	57933
not4∆_tot01_SC_SP_GTGATC	tRNA	18
not4∆_tot01_SC_SP_GTGATC	snoRNA	524
not4∆_tot01_SC_SP_GTGATC	snRNA	500
not4∆_tot01_SC_SP_GTGATC	ncRNA	131
not4∆_tot02_SC_SP_ACTGGT	rRNA	4455
not4∆_tot02_SC_SP_ACTGGT	mRNA	37443
not4∆_tot02_SC_SP_ACTGGT	tRNA	31
not4∆_tot02_SC_SP_ACTGGT	snoRNA	400
not4∆_tot02_SC_SP_ACTGGT	snRNA	300
not4∆_tot02_SC_SP_ACTGGT	ncRNA	60
not4∆_tot03_SC_SP_CGTGCA	rRNA	3758
not4∆_tot03_SC_SP_CGTGCA	mRNA	87526
not4∆_tot03_SC_SP_CGTGCA	tRNA	39
not4∆_tot03_SC_SP_CGTGCA	snoRNA	742
not4∆_tot03_SC_SP_CGTGCA	snRNA	476
not4∆_tot03_SC_SP_CGTGCA	ncRNA	159
not5∆_sol01_SC_SP_CTACAC	rRNA	4113
not5∆_sol01_SC_SP_CTACAC	mRNA	335288
not5∆_sol01_SC_SP_CTACAC	tRNA	66
not5∆_sol01_SC_SP_CTACAC	snoRNA	1365
not5∆_sol01_SC_SP_CTACAC	snRNA	833
not5∆_sol01_SC_SP_CTACAC	ncRNA	244
not5∆_sol02_SC_SP_GACTAG	rRNA	4159
not5∆_sol02_SC_SP_GACTAG	mRNA	221546
not5∆_sol02_SC_SP_GACTAG	tRNA	58
not5∆_sol02_SC_SP_GACTAG	snoRNA	1140
not5∆_sol02_SC_SP_GACTAG	snRNA	878
not5∆_sol02_SC_SP_GACTAG	ncRNA	201
not5∆_sol03_SC_SP_ACGCTG	rRNA	4669
not5∆_sol03_SC_SP_ACGCTG	mRNA	249081
not5∆_sol03_SC_SP_ACGCTG	tRNA	83
not5∆_sol03_SC_SP_ACGCTG	snoRNA	1421
not5∆_sol03_SC_SP_ACGCTG	snRNA	927
not5∆_sol03_SC_SP_ACGCTG	ncRNA	277
not5∆_tot01_SC_SP_ACTGGT	rRNA	6597
not5∆_tot01_SC_SP_ACTGGT	mRNA	197940
not5∆_tot01_SC_SP_ACTGGT	tRNA	96
not5∆_tot01_SC_SP_ACTGGT	snoRNA	1235
not5∆_tot01_SC_SP_ACTGGT	snRNA	698
not5∆_tot01_SC_SP_ACTGGT	ncRNA	251
not5∆_tot02_SC_SP_CGTGCA	rRNA	5186
not5∆_tot02_SC_SP_CGTGCA	mRNA	32077
not5∆_tot02_SC_SP_CGTGCA	tRNA	29
not5∆_tot02_SC_SP_CGTGCA	snoRNA	508
not5∆_tot02_SC_SP_CGTGCA	snRNA	315
not5∆_tot02_SC_SP_CGTGCA	ncRNA	48
not5∆_tot03_SC_SP_TAATGT	rRNA	7056
not5∆_tot03_SC_SP_TAATGT	mRNA	178511
not5∆_tot03_SC_SP_TAATGT	tRNA	49
not5∆_tot03_SC_SP_TAATGT	snoRNA	1625
not5∆_tot03_SC_SP_TAATGT	snRNA	758
not5∆_tot03_SC_SP_TAATGT	ncRNA	304
Wt_sol01_SC_SP_CGTGCA	rRNA	2731
Wt_sol01_SC_SP_CGTGCA	mRNA	199017
Wt_sol01_SC_SP_CGTGCA	tRNA	91
Wt_sol01_SC_SP_CGTGCA	snoRNA	1366
Wt_sol01_SC_SP_CGTGCA	snRNA	755
Wt_sol01_SC_SP_CGTGCA	ncRNA	176
Wt_sol02_SC_SP_TAATGT	rRNA	4593
Wt_sol02_SC_SP_TAATGT	mRNA	361107
Wt_sol02_SC_SP_TAATGT	tRNA	88
Wt_sol02_SC_SP_TAATGT	snoRNA	1686
Wt_sol02_SC_SP_TAATGT	snRNA	760
Wt_sol02_SC_SP_TAATGT	ncRNA	279
Wt_sol03_SC_SP_CTACAC	rRNA	3163
Wt_sol03_SC_SP_CTACAC	mRNA	135970
Wt_sol03_SC_SP_CTACAC	tRNA	31
Wt_sol03_SC_SP_CTACAC	snoRNA	1135
Wt_sol03_SC_SP_CTACAC	snRNA	577
Wt_sol03_SC_SP_CTACAC	ncRNA	148
Wt_tot01_SC_SP_ACGCTG	rRNA	3827
Wt_tot01_SC_SP_ACGCTG	mRNA	224835
Wt_tot01_SC_SP_ACGCTG	tRNA	99
Wt_tot01_SC_SP_ACGCTG	snoRNA	834
Wt_tot01_SC_SP_ACGCTG	snRNA	528
Wt_tot01_SC_SP_ACGCTG	ncRNA	263
Wt_tot02_SC_SP_GTGATC	rRNA	3756
Wt_tot02_SC_SP_GTGATC	mRNA	46880
Wt_tot02_SC_SP_GTGATC	tRNA	38
Wt_tot02_SC_SP_GTGATC	snoRNA	360
Wt_tot02_SC_SP_GTGATC	snRNA	244
Wt_tot02_SC_SP_GTGATC	ncRNA	69
Wt_tot03_SC_SP_ACTGGT	rRNA	3600
Wt_tot03_SC_SP_ACTGGT	mRNA	202796
Wt_tot03_SC_SP_ACTGGT	tRNA	92
Wt_tot03_SC_SP_ACTGGT	snoRNA	1047
Wt_tot03_SC_SP_ACTGGT	snRNA	452
Wt_tot03_SC_SP_ACTGGT	ncRNA	218
Not1p_AI_sol01_SC_SP_ACGCTG	rRNA	3410
Not1p_AI_sol01_SC_SP_ACGCTG	mRNA	229278
Not1p_AI_sol01_SC_SP_ACGCTG	tRNA	41
Not1p_AI_sol01_SC_SP_ACGCTG	snoRNA	1122
Not1p_AI_sol01_SC_SP_ACGCTG	snRNA	679
Not1p_AI_sol01_SC_SP_ACGCTG	ncRNA	204
Not1p_AI_sol02_SC_SP_GTGATC	rRNA	3980
Not1p_AI_sol02_SC_SP_GTGATC	mRNA	224583
Not1p_AI_sol02_SC_SP_GTGATC	tRNA	56
Not1p_AI_sol02_SC_SP_GTGATC	snoRNA	1099
Not1p_AI_sol02_SC_SP_GTGATC	snRNA	771
Not1p_AI_sol02_SC_SP_GTGATC	ncRNA	192
Not1p_AI_sol03_SC_SP_ACTGGT	rRNA	5848
Not1p_AI_sol03_SC_SP_ACTGGT	mRNA	632012
Not1p_AI_sol03_SC_SP_ACTGGT	tRNA	151
Not1p_AI_sol03_SC_SP_ACTGGT	snoRNA	2125
Not1p_AI_sol03_SC_SP_ACTGGT	snRNA	982
Not1p_AI_sol03_SC_SP_ACTGGT	ncRNA	378
Not1p_AI_tot01_SC_SP_TAATGT	rRNA	4466
Not1p_AI_tot01_SC_SP_TAATGT	mRNA	156981
Not1p_AI_tot01_SC_SP_TAATGT	tRNA	53
Not1p_AI_tot01_SC_SP_TAATGT	snoRNA	779
Not1p_AI_tot01_SC_SP_TAATGT	snRNA	490
Not1p_AI_tot01_SC_SP_TAATGT	ncRNA	209
Not1p_AI_tot02_SC_SP_CTACAC	rRNA	3982
Not1p_AI_tot02_SC_SP_CTACAC	mRNA	67919
Not1p_AI_tot02_SC_SP_CTACAC	tRNA	38
Not1p_AI_tot02_SC_SP_CTACAC	snoRNA	512
Not1p_AI_tot02_SC_SP_CTACAC	snRNA	212
Not1p_AI_tot02_SC_SP_CTACAC	ncRNA	78
Not1p_AI_tot03_SC_SP_GACTAG	rRNA	3173
Not1p_AI_tot03_SC_SP_GACTAG	mRNA	144701
Not1p_AI_tot03_SC_SP_GACTAG	tRNA	69
Not1p_AI_tot03_SC_SP_GACTAG	snoRNA	864
Not1p_AI_tot03_SC_SP_GACTAG	snRNA	414
Not1p_AI_tot03_SC_SP_GACTAG	ncRNA	187
Wt_AI_sol01_SC_SP_GACTAG	rRNA	3550
Wt_AI_sol01_SC_SP_GACTAG	mRNA	395860
Wt_AI_sol01_SC_SP_GACTAG	tRNA	173
Wt_AI_sol01_SC_SP_GACTAG	snoRNA	1769
Wt_AI_sol01_SC_SP_GACTAG	snRNA	905
Wt_AI_sol01_SC_SP_GACTAG	ncRNA	292
Wt_AI_sol02_SC_SP_ACGCTG	rRNA	5018
Wt_AI_sol02_SC_SP_ACGCTG	mRNA	494882
Wt_AI_sol02_SC_SP_ACGCTG	tRNA	278
Wt_AI_sol02_SC_SP_ACGCTG	snoRNA	1958
Wt_AI_sol02_SC_SP_ACGCTG	snRNA	952
Wt_AI_sol02_SC_SP_ACGCTG	ncRNA	373
Wt_AI_sol03_SC_SP_GTGATC	rRNA	4593
Wt_AI_sol03_SC_SP_GTGATC	mRNA	481115
Wt_AI_sol03_SC_SP_GTGATC	tRNA	264
Wt_AI_sol03_SC_SP_GTGATC	snoRNA	2038
Wt_AI_sol03_SC_SP_GTGATC	snRNA	1016
Wt_AI_sol03_SC_SP_GTGATC	ncRNA	361
Wt_AI_tot01_SC_SP_CGTGCA	rRNA	3637
Wt_AI_tot01_SC_SP_CGTGCA	mRNA	106589
Wt_AI_tot01_SC_SP_CGTGCA	tRNA	46
Wt_AI_tot01_SC_SP_CGTGCA	snoRNA	602
Wt_AI_tot01_SC_SP_CGTGCA	snRNA	396
Wt_AI_tot01_SC_SP_CGTGCA	ncRNA	161
Wt_AI_tot02_SC_SP_TAATGT	rRNA	6753
Wt_AI_tot02_SC_SP_TAATGT	mRNA	320918
Wt_AI_tot02_SC_SP_TAATGT	tRNA	90
Wt_AI_tot02_SC_SP_TAATGT	snoRNA	1372
Wt_AI_tot02_SC_SP_TAATGT	snRNA	518
Wt_AI_tot02_SC_SP_TAATGT	ncRNA	251
Wt_AI_tot03_SC_SP_CTACAC	rRNA	4519
Wt_AI_tot03_SC_SP_CTACAC	mRNA	135455
Wt_AI_tot03_SC_SP_CTACAC	tRNA	61
Wt_AI_tot03_SC_SP_CTACAC	snoRNA	1042
Wt_AI_tot03_SC_SP_CTACAC	snRNA	411
Wt_AI_tot03_SC_SP_CTACAC	ncRNA	204
BY4741_YPD_rep1	rRNA	95130
BY4741_YPD_rep1	mRNA	1667021
BY4741_YPD_rep1	tRNA	1681
BY4741_YPD_rep1	snoRNA	100968
BY4741_YPD_rep1	snRNA	8656
BY4741_YPD_rep1	ncRNA	17917
BY4741_YPD_rep2	rRNA	27696
BY4741_YPD_rep2	mRNA	2348285
BY4741_YPD_rep2	tRNA	1278
BY4741_YPD_rep2	snoRNA	114169
BY4741_YPD_rep2	snRNA	11823
BY4741_YPD_rep2	ncRNA	24208
CHX_BY4741_rep1_combined	rRNA	7513
CHX_BY4741_rep1_combined	mRNA	213320
CHX_BY4741_rep1_combined	tRNA	97
CHX_BY4741_rep1_combined	snoRNA	8196
CHX_BY4741_rep1_combined	snRNA	304
CHX_BY4741_rep1_combined	ncRNA	1156
CHX_BY4741_rep2_combined	rRNA	3485
CHX_BY4741_rep2_combined	mRNA	316221
CHX_BY4741_rep2_combined	tRNA	119
CHX_BY4741_rep2_combined	snoRNA	6283
CHX_BY4741_rep2_combined	snRNA	302
CHX_BY4741_rep2_combined	ncRNA	1068
CHX_rrp6_rep1_combined	rRNA	4635
CHX_rrp6_rep1_combined	mRNA	480519
CHX_rrp6_rep1_combined	tRNA	364
CHX_rrp6_rep1_combined	snoRNA	18068
CHX_rrp6_rep1_combined	snRNA	698
CHX_rrp6_rep1_combined	ncRNA	2061
CHX_rrp6_rep2_combined	rRNA	14077
CHX_rrp6_rep2_combined	mRNA	385564
CHX_rrp6_rep2_combined	tRNA	286
CHX_rrp6_rep2_combined	snoRNA	19850
CHX_rrp6_rep2_combined	snRNA	712
CHX_rrp6_rep2_combined	ncRNA	2584
CHX_set2_rep2_combined	rRNA	10230
CHX_set2_rep2_combined	mRNA	466989
CHX_set2_rep2_combined	tRNA	220
CHX_set2_rep2_combined	snoRNA	13017
CHX_set2_rep2_combined	snRNA	498
CHX_set2_rep2_combined	ncRNA	1963
RPL3_rep1_s11	rRNA	235657
RPL3_rep1_s11	mRNA	209860
RPL3_rep1_s11	tRNA	3906
RPL3_rep1_s11	snoRNA	34894
RPL3_rep1_s11	snRNA	1394
RPL3_rep1_s11	ncRNA	892
RPL3_rep2_s11	rRNA	245587
RPL3_rep2_s11	mRNA	1147352
RPL3_rep2_s11	tRNA	4975
RPL3_rep2_s11	snoRNA	52809
RPL3_rep2_s11	snRNA	2370
RPL3_rep2_s11	ncRNA	1817
rpl3[W255C]_rep1_s11	rRNA	229449
rpl3[W255C]_rep1_s11	mRNA	678061
rpl3[W255C]_rep1_s11	tRNA	2828
rpl3[W255C]_rep1_s11	snoRNA	29368
rpl3[W255C]_rep1_s11	snRNA	2454
rpl3[W255C]_rep1_s11	ncRNA	1341
rpl3[W255C]_rep2_s11	rRNA	517526
rpl3[W255C]_rep2_s11	mRNA	1167009
rpl3[W255C]_rep2_s11	tRNA	16317
rpl3[W255C]_rep2_s11	snoRNA	71327
rpl3[W255C]_rep2_s11	snRNA	3892
rpl3[W255C]_rep2_s11	ncRNA	3399
zuo1∆_rep1_s11	rRNA	267720
zuo1∆_rep1_s11	mRNA	545595
zuo1∆_rep1_s11	tRNA	10910
zuo1∆_rep1_s11	snoRNA	56499
zuo1∆_rep1_s11	snRNA	2310
zuo1∆_rep1_s11	ncRNA	2804
zuo1∆_rep2_s11	rRNA	307985
zuo1∆_rep2_s11	mRNA	1621164
zuo1∆_rep2_s11	tRNA	8427
zuo1∆_rep2_s11	snoRNA	63644
zuo1∆_rep2_s11	snRNA	2820
zuo1∆_rep2_s11	ncRNA	3562
rpl3[W255C]zuo1∆_rep1_s11	rRNA	273088
rpl3[W255C]zuo1∆_rep1_s11	mRNA	2406301
rpl3[W255C]zuo1∆_rep1_s11	tRNA	5517
rpl3[W255C]zuo1∆_rep1_s11	snoRNA	52469
rpl3[W255C]zuo1∆_rep1_s11	snRNA	7563
rpl3[W255C]zuo1∆_rep1_s11	ncRNA	5220
rpl3[W255C]zuo1∆_rep2_s11	rRNA	192967
rpl3[W255C]zuo1∆_rep2_s11	mRNA	482557
rpl3[W255C]zuo1∆_rep2_s11	tRNA	2386
rpl3[W255C]zuo1∆_rep2_s11	snoRNA	17478
rpl3[W255C]zuo1∆_rep2_s11	snRNA	3125
rpl3[W255C]zuo1∆_rep2_s11	ncRNA	2985
ssz1∆_rep1_s11	rRNA	293505
ssz1∆_rep1_s11	mRNA	1346201
ssz1∆_rep1_s11	tRNA	4232
ssz1∆_rep1_s11	snoRNA	51092
ssz1∆_rep1_s11	snRNA	5492
ssz1∆_rep1_s11	ncRNA	2874
ssz1∆_rep2_s11	rRNA	255219
ssz1∆_rep2_s11	mRNA	1480948
ssz1∆_rep2_s11	tRNA	8867
ssz1∆_rep2_s11	snoRNA	55098
ssz1∆_rep2_s11	snRNA	1924
ssz1∆_rep2_s11	ncRNA	3128
rpl3[W255C]ssz1∆_rep1_s11	rRNA	157848
rpl3[W255C]ssz1∆_rep1_s11	mRNA	730327
rpl3[W255C]ssz1∆_rep1_s11	tRNA	1669
rpl3[W255C]ssz1∆_rep1_s11	snoRNA	24236
rpl3[W255C]ssz1∆_rep1_s11	snRNA	2811
rpl3[W255C]ssz1∆_rep1_s11	ncRNA	1800
rpl3[W255C]ssz1∆_rep2_s11	rRNA	182761
rpl3[W255C]ssz1∆_rep2_s11	mRNA	637083
rpl3[W255C]ssz1∆_rep2_s11	tRNA	2145
rpl3[W255C]ssz1∆_rep2_s11	snoRNA	25394
rpl3[W255C]ssz1∆_rep2_s11	snRNA	2563
rpl3[W255C]ssz1∆_rep2_s11	ncRNA	2082
BY4741_wt_rep1_s12	rRNA	235672
BY4741_wt_rep1_s12	mRNA	14843594
BY4741_wt_rep1_s12	tRNA	35190
BY4741_wt_rep1_s12	snoRNA	353603
BY4741_wt_rep1_s12	snRNA	39818
BY4741_wt_rep1_s12	ncRNA	139317
BY4741_wt_rep2_s12	rRNA	317011
BY4741_wt_rep2_s12	mRNA	2662744
BY4741_wt_rep2_s12	tRNA	21522
BY4741_wt_rep2_s12	snoRNA	166735
BY4741_wt_rep2_s12	snRNA	8232
BY4741_wt_rep2_s12	ncRNA	51636
set2∆_rep1_s12	rRNA	434421
set2∆_rep1_s12	mRNA	4354864
set2∆_rep1_s12	tRNA	19525
set2∆_rep1_s12	snoRNA	175708
set2∆_rep1_s12	snRNA	14889
set2∆_rep1_s12	ncRNA	70804
set2∆_rep2_s12	rRNA	382817
set2∆_rep2_s12	mRNA	9327668
set2∆_rep2_s12	tRNA	31691
set2∆_rep2_s12	snoRNA	333950
set2∆_rep2_s12	snRNA	25570
set2∆_rep2_s12	ncRNA	103757
rrp6∆_rep1_s13	rRNA	231798
rrp6∆_rep1_s13	mRNA	13917305
rrp6∆_rep1_s13	tRNA	52405
rrp6∆_rep1_s13	snoRNA	857188
rrp6∆_rep1_s13	snRNA	54933
rrp6∆_rep1_s13	ncRNA	191553
rrp6∆_rep2_s13	rRNA	223121
rrp6∆_rep2_s13	mRNA	12972732
rrp6∆_rep2_s13	tRNA	28464
rrp6∆_rep2_s13	snoRNA	750535
rrp6∆_rep2_s13	snRNA	63004
rrp6∆_rep2_s13	ncRNA	222002
rrp6_polysome_rep1_s13	rRNA	4222
rrp6_polysome_rep1_s13	mRNA	331566
rrp6_polysome_rep1_s13	tRNA	207
rrp6_polysome_rep1_s13	snoRNA	1874
rrp6_polysome_rep1_s13	snRNA	85
rrp6_polysome_rep1_s13	ncRNA	262
rrp6_polysome_rep2_s13	rRNA	7305
rrp6_polysome_rep2_s13	mRNA	859047
rrp6_polysome_rep2_s13	tRNA	813
rrp6_polysome_rep2_s13	snoRNA	4380
rrp6_polysome_rep2_s13	snRNA	149
rrp6_polysome_rep2_s13	ncRNA	674
rrp6_total_rep1_s13	rRNA	9748
rrp6_total_rep1_s13	mRNA	1256227
rrp6_total_rep1_s13	tRNA	1347
rrp6_total_rep1_s13	snoRNA	7926
rrp6_total_rep1_s13	snRNA	682
rrp6_total_rep1_s13	ncRNA	1479
rrp6_total_rep2_s13	rRNA	10136
rrp6_total_rep2_s13	mRNA	1260346
rrp6_total_rep2_s13	tRNA	1449
rrp6_total_rep2_s13	snoRNA	7853
rrp6_total_rep2_s13	snRNA	760
rrp6_total_rep2_s13	ncRNA	1462
lsm1_t0_rep1_s14	rRNA	14414
lsm1_t0_rep1_s14	mRNA	3777523
lsm1_t0_rep1_s14	tRNA	955
lsm1_t0_rep1_s14	snoRNA	70574
lsm1_t0_rep1_s14	snRNA	15318
lsm1_t0_rep1_s14	ncRNA	11195
lsm1_t0_rep2_s14	rRNA	14934
lsm1_t0_rep2_s14	mRNA	2436904
lsm1_t0_rep2_s14	tRNA	758
lsm1_t0_rep2_s14	snoRNA	70318
lsm1_t0_rep2_s14	snRNA	9809
lsm1_t0_rep2_s14	ncRNA	7798
lsm1_t0_rep3_s14	rRNA	14245
lsm1_t0_rep3_s14	mRNA	1910276
lsm1_t0_rep3_s14	tRNA	956
lsm1_t0_rep3_s14	snoRNA	72062
lsm1_t0_rep3_s14	snRNA	5660
lsm1_t0_rep3_s14	ncRNA	5027
lsm1_t30_rep1_s14	rRNA	21069
lsm1_t30_rep1_s14	mRNA	2695098
lsm1_t30_rep1_s14	tRNA	710
lsm1_t30_rep1_s14	snoRNA	76712
lsm1_t30_rep1_s14	snRNA	6824
lsm1_t30_rep1_s14	ncRNA	7030
lsm1_t30_rep2_s14	rRNA	11979
lsm1_t30_rep2_s14	mRNA	1117638
lsm1_t30_rep2_s14	tRNA	452
lsm1_t30_rep2_s14	snoRNA	49141
lsm1_t30_rep2_s14	snRNA	3579
lsm1_t30_rep2_s14	ncRNA	4267
lsm1_t30_rep3_s14	rRNA	20518
lsm1_t30_rep3_s14	mRNA	1415633
lsm1_t30_rep3_s14	tRNA	783
lsm1_t30_rep3_s14	snoRNA	57016
lsm1_t30_rep3_s14	snRNA	4155
lsm1_t30_rep3_s14	ncRNA	5478
pat1_t0_rep1_s14	rRNA	15387
pat1_t0_rep1_s14	mRNA	3052648
pat1_t0_rep1_s14	tRNA	933
pat1_t0_rep1_s14	snoRNA	79210
pat1_t0_rep1_s14	snRNA	11296
pat1_t0_rep1_s14	ncRNA	8306
pat1_t0_rep2_s14	rRNA	14900
pat1_t0_rep2_s14	mRNA	3027773
pat1_t0_rep2_s14	tRNA	1127
pat1_t0_rep2_s14	snoRNA	87299
pat1_t0_rep2_s14	snRNA	12210
pat1_t0_rep2_s14	ncRNA	9413
pat1_t0_rep3_s14	rRNA	24271
pat1_t0_rep3_s14	mRNA	3175765
pat1_t0_rep3_s14	tRNA	1052
pat1_t0_rep3_s14	snoRNA	69184
pat1_t0_rep3_s14	snRNA	8573
pat1_t0_rep3_s14	ncRNA	7470
pat1_t30_rep1_s14	rRNA	13109
pat1_t30_rep1_s14	mRNA	1039866
pat1_t30_rep1_s14	tRNA	391
pat1_t30_rep1_s14	snoRNA	42747
pat1_t30_rep1_s14	snRNA	2356
pat1_t30_rep1_s14	ncRNA	3020
pat1_t30_rep2_s14	rRNA	15706
pat1_t30_rep2_s14	mRNA	3804866
pat1_t30_rep2_s14	tRNA	1174
pat1_t30_rep2_s14	snoRNA	111672
pat1_t30_rep2_s14	snRNA	10036
pat1_t30_rep2_s14	ncRNA	11948
pat1_t30_rep3_s14	rRNA	23469
pat1_t30_rep3_s14	mRNA	4063536
pat1_t30_rep3_s14	tRNA	1954
pat1_t30_rep3_s14	snoRNA	121299
pat1_t30_rep3_s14	snRNA	10815
pat1_t30_rep3_s14	ncRNA	11552
wt_t0_rep1_s14	rRNA	14279
wt_t0_rep1_s14	mRNA	2681951
wt_t0_rep1_s14	tRNA	675
wt_t0_rep1_s14	snoRNA	52981
wt_t0_rep1_s14	snRNA	5470
wt_t0_rep1_s14	ncRNA	5308
wt_t0_rep2_s14	rRNA	14679
wt_t0_rep2_s14	mRNA	4548639
wt_t0_rep2_s14	tRNA	1100
wt_t0_rep2_s14	snoRNA	69258
wt_t0_rep2_s14	snRNA	9916
wt_t0_rep2_s14	ncRNA	9741
wt_t0_rep3_s14	rRNA	18811
wt_t0_rep3_s14	mRNA	1997423
wt_t0_rep3_s14	tRNA	878
wt_t0_rep3_s14	snoRNA	51266
wt_t0_rep3_s14	snRNA	4490
wt_t0_rep3_s14	ncRNA	4731
wt_t30_rep1_s14	rRNA	11026
wt_t30_rep1_s14	mRNA	2202291
wt_t30_rep1_s14	tRNA	805
wt_t30_rep1_s14	snoRNA	63521
wt_t30_rep1_s14	snRNA	4840
wt_t30_rep1_s14	ncRNA	7067
wt_t30_rep2_s14	rRNA	22743
wt_t30_rep2_s14	mRNA	4615279
wt_t30_rep2_s14	tRNA	1344
wt_t30_rep2_s14	snoRNA	101398
wt_t30_rep2_s14	snRNA	6581
wt_t30_rep2_s14	ncRNA	10902
wt_t30_rep3_s14	rRNA	30627
wt_t30_rep3_s14	mRNA	1976167
wt_t30_rep3_s14	tRNA	1019
wt_t30_rep3_s14	snoRNA	64520
wt_t30_rep3_s14	snRNA	4031
wt_t30_rep3_s14	ncRNA	5417
BY4741_rep2_s15	rRNA	376868
BY4741_rep2_s15	mRNA	260202
BY4741_rep2_s15	tRNA	3771
BY4741_rep2_s15	snoRNA	32096
BY4741_rep2_s15	snRNA	978
BY4741_rep2_s15	ncRNA	1156
BY4741_rep3_s15	rRNA	440657
BY4741_rep3_s15	mRNA	337252
BY4741_rep3_s15	tRNA	4450
BY4741_rep3_s15	snoRNA	40798
BY4741_rep3_s15	snRNA	1460
BY4741_rep3_s15	ncRNA	1675
hyp2-1_rep1_s15	rRNA	566920
hyp2-1_rep1_s15	mRNA	476101
hyp2-1_rep1_s15	tRNA	4361
hyp2-1_rep1_s15	snoRNA	40617
hyp2-1_rep1_s15	snRNA	1599
hyp2-1_rep1_s15	ncRNA	2104
hyp2-1_rep2_s15	rRNA	345145
hyp2-1_rep2_s15	mRNA	351178
hyp2-1_rep2_s15	tRNA	2940
hyp2-1_rep2_s15	snoRNA	29024
hyp2-1_rep2_s15	snRNA	1115
hyp2-1_rep2_s15	ncRNA	1553
hyp2-1_rep3_s15	rRNA	1756355
hyp2-1_rep3_s15	mRNA	2767601
hyp2-1_rep3_s15	tRNA	14387
hyp2-1_rep3_s15	snoRNA	126309
hyp2-1_rep3_s15	snRNA	8688
hyp2-1_rep3_s15	ncRNA	10147
hyp2-3_rep1_s15	rRNA	508724
hyp2-3_rep1_s15	mRNA	586716
hyp2-3_rep1_s15	tRNA	4070
hyp2-3_rep1_s15	snoRNA	40660
hyp2-3_rep1_s15	snRNA	2171
hyp2-3_rep1_s15	ncRNA	2505
hyp2-3_rep2_s15	rRNA	582210
hyp2-3_rep2_s15	mRNA	606027
hyp2-3_rep2_s15	tRNA	5262
hyp2-3_rep2_s15	snoRNA	46200
hyp2-3_rep2_s15	snRNA	2112
hyp2-3_rep2_s15	ncRNA	2645
hyp2-3_rep3_s15	rRNA	630626
hyp2-3_rep3_s15	mRNA	750602
hyp2-3_rep3_s15	tRNA	5155
hyp2-3_rep3_s15	snoRNA	48477
hyp2-3_rep3_s15	snRNA	2015
hyp2-3_rep3_s15	ncRNA	3173
BY4742_WT_5Pseq_rep1_s16	rRNA	505349
BY4742_WT_5Pseq_rep1_s16	mRNA	2222287
BY4742_WT_5Pseq_rep1_s16	tRNA	3219
BY4742_WT_5Pseq_rep1_s16	snoRNA	53979
BY4742_WT_5Pseq_rep1_s16	snRNA	1049
BY4742_WT_5Pseq_rep1_s16	ncRNA	1045
BY4742_WT_5Pseq_rep2_s16	rRNA	447678
BY4742_WT_5Pseq_rep2_s16	mRNA	2798620
BY4742_WT_5Pseq_rep2_s16	tRNA	2357
BY4742_WT_5Pseq_rep2_s16	snoRNA	53315
BY4742_WT_5Pseq_rep2_s16	snRNA	1007
BY4742_WT_5Pseq_rep2_s16	ncRNA	1243
BY4742_WT_Control_rep1_s16	rRNA	3279942
BY4742_WT_Control_rep1_s16	mRNA	2792395
BY4742_WT_Control_rep1_s16	tRNA	19196
BY4742_WT_Control_rep1_s16	snoRNA	139655
BY4742_WT_Control_rep1_s16	snRNA	112319
BY4742_WT_Control_rep1_s16	ncRNA	28001
BY4742_WT_Control_rep2_s16	rRNA	3351364
BY4742_WT_Control_rep2_s16	mRNA	3223023
BY4742_WT_Control_rep2_s16	tRNA	26341
BY4742_WT_Control_rep2_s16	snoRNA	179465
BY4742_WT_Control_rep2_s16	snRNA	129683
BY4742_WT_Control_rep2_s16	ncRNA	33232
BY4742_Rbg1_5Pseq_rep1_s16	rRNA	299304
BY4742_Rbg1_5Pseq_rep1_s16	mRNA	2987686
BY4742_Rbg1_5Pseq_rep1_s16	tRNA	887
BY4742_Rbg1_5Pseq_rep1_s16	snoRNA	23654
BY4742_Rbg1_5Pseq_rep1_s16	snRNA	788
BY4742_Rbg1_5Pseq_rep1_s16	ncRNA	908
BY4742_Rbg1_5Pseq_rep2_s16	rRNA	317500
BY4742_Rbg1_5Pseq_rep2_s16	mRNA	4633621
BY4742_Rbg1_5Pseq_rep2_s16	tRNA	1495
BY4742_Rbg1_5Pseq_rep2_s16	snoRNA	33777
BY4742_Rbg1_5Pseq_rep2_s16	snRNA	977
BY4742_Rbg1_5Pseq_rep2_s16	ncRNA	1236
BY4742_Rbg1_Control_rep1_s16	rRNA	1943304
BY4742_Rbg1_Control_rep1_s16	mRNA	2706735
BY4742_Rbg1_Control_rep1_s16	tRNA	8065
BY4742_Rbg1_Control_rep1_s16	snoRNA	92724
BY4742_Rbg1_Control_rep1_s16	snRNA	93121
BY4742_Rbg1_Control_rep1_s16	ncRNA	19129
BY4742_Rbg1_Control_rep2_s16	rRNA	2094707
BY4742_Rbg1_Control_rep2_s16	mRNA	2866471
BY4742_Rbg1_Control_rep2_s16	tRNA	9118
BY4742_Rbg1_Control_rep2_s16	snoRNA	113174
BY4742_Rbg1_Control_rep2_s16	snRNA	106014
BY4742_Rbg1_Control_rep2_s16	ncRNA	20783
BY4742_Rbg2Slh1_5Pseq_rep1_s16	rRNA	357248
BY4742_Rbg2Slh1_5Pseq_rep1_s16	mRNA	2446814
BY4742_Rbg2Slh1_5Pseq_rep1_s16	tRNA	2343
BY4742_Rbg2Slh1_5Pseq_rep1_s16	snoRNA	27000
BY4742_Rbg2Slh1_5Pseq_rep1_s16	snRNA	1510
BY4742_Rbg2Slh1_5Pseq_rep1_s16	ncRNA	692
BY4742_Rbg2Slh1_5Pseq_rep2_s16	rRNA	401085
BY4742_Rbg2Slh1_5Pseq_rep2_s16	mRNA	2706781
BY4742_Rbg2Slh1_5Pseq_rep2_s16	tRNA	2223
BY4742_Rbg2Slh1_5Pseq_rep2_s16	snoRNA	23715
BY4742_Rbg2Slh1_5Pseq_rep2_s16	snRNA	1498
BY4742_Rbg2Slh1_5Pseq_rep2_s16	ncRNA	913
BY4742_Rbg2Slh1_Control_rep1_s16	rRNA	1317557
BY4742_Rbg2Slh1_Control_rep1_s16	mRNA	310774
BY4742_Rbg2Slh1_Control_rep1_s16	tRNA	7182
BY4742_Rbg2Slh1_Control_rep1_s16	snoRNA	39947
BY4742_Rbg2Slh1_Control_rep1_s16	snRNA	18075
BY4742_Rbg2Slh1_Control_rep1_s16	ncRNA	3615
BY4742_Rbg2Slh1_Control_rep2_s16	rRNA	1802672
BY4742_Rbg2Slh1_Control_rep2_s16	mRNA	453462
BY4742_Rbg2Slh1_Control_rep2_s16	tRNA	11194
BY4742_Rbg2Slh1_Control_rep2_s16	snoRNA	52535
BY4742_Rbg2Slh1_Control_rep2_s16	snRNA	24684
BY4742_Rbg2Slh1_Control_rep2_s16	ncRNA	5454
BY4742_Rbg2Slh1Rbg1_5Pseq_rep1_s16	rRNA	204513
BY4742_Rbg2Slh1Rbg1_5Pseq_rep1_s16	mRNA	5069696
BY4742_Rbg2Slh1Rbg1_5Pseq_rep1_s16	tRNA	1762
BY4742_Rbg2Slh1Rbg1_5Pseq_rep1_s16	snoRNA	22409
BY4742_Rbg2Slh1Rbg1_5Pseq_rep1_s16	snRNA	624
BY4742_Rbg2Slh1Rbg1_5Pseq_rep1_s16	ncRNA	988
BY4742_Rbg2Slh1Rbg1_5Pseq_rep2_s16	rRNA	234241
BY4742_Rbg2Slh1Rbg1_5Pseq_rep2_s16	mRNA	6618519
BY4742_Rbg2Slh1Rbg1_5Pseq_rep2_s16	tRNA	2133
BY4742_Rbg2Slh1Rbg1_5Pseq_rep2_s16	snoRNA	26809
BY4742_Rbg2Slh1Rbg1_5Pseq_rep2_s16	snRNA	798
BY4742_Rbg2Slh1Rbg1_5Pseq_rep2_s16	ncRNA	1288
BY4742_Rbg2Slh1Rbg1_Control_rep1_s16	rRNA	2315926
BY4742_Rbg2Slh1Rbg1_Control_rep1_s16	mRNA	4209757
BY4742_Rbg2Slh1Rbg1_Control_rep1_s16	tRNA	14973
BY4742_Rbg2Slh1Rbg1_Control_rep1_s16	snoRNA	158229
BY4742_Rbg2Slh1Rbg1_Control_rep1_s16	snRNA	146260
BY4742_Rbg2Slh1Rbg1_Control_rep1_s16	ncRNA	27086
BY4742_Rbg2Slh1Rbg1_Control_rep2_s16	rRNA	2154767
BY4742_Rbg2Slh1Rbg1_Control_rep2_s16	mRNA	4557695
BY4742_Rbg2Slh1Rbg1_Control_rep2_s16	tRNA	13744
BY4742_Rbg2Slh1Rbg1_Control_rep2_s16	snoRNA	159633
BY4742_Rbg2Slh1Rbg1_Control_rep2_s16	snRNA	160323
BY4742_Rbg2Slh1Rbg1_Control_rep2_s16	ncRNA	22542
by_chx_1_p_s17	rRNA	22536
by_chx_1_p_s17	mRNA	345185
by_chx_1_p_s17	tRNA	634
by_chx_1_p_s17	snoRNA	1060
by_chx_1_p_s17	snRNA	171
by_chx_1_p_s17	ncRNA	175
by_chx_2_p_s17	rRNA	28725
by_chx_2_p_s17	mRNA	314396
by_chx_2_p_s17	tRNA	760
by_chx_2_p_s17	snoRNA	1326
by_chx_2_p_s17	snRNA	280
by_chx_2_p_s17	ncRNA	243
by_H2O2_1_p_s17	rRNA	19267
by_H2O2_1_p_s17	mRNA	362974
by_H2O2_1_p_s17	tRNA	489
by_H2O2_1_p_s17	snoRNA	1142
by_H2O2_1_p_s17	snRNA	333
by_H2O2_1_p_s17	ncRNA	274
by_H2O2_2_p_s17	rRNA	20784
by_H2O2_2_p_s17	mRNA	284998
by_H2O2_2_p_s17	tRNA	652
by_H2O2_2_p_s17	snoRNA	1518
by_H2O2_2_p_s17	snRNA	446
by_H2O2_2_p_s17	ncRNA	350
by_sd_2_p_s17	rRNA	12860
by_sd_2_p_s17	mRNA	129754
by_sd_2_p_s17	tRNA	387
by_sd_2_p_s17	snoRNA	609
by_sd_2_p_s17	snRNA	142
by_sd_2_p_s17	ncRNA	124
by_YPD_1_p_s17	rRNA	16651
by_YPD_1_p_s17	mRNA	208533
by_YPD_1_p_s17	tRNA	396
by_YPD_1_p_s17	snoRNA	937
by_YPD_1_p_s17	snRNA	227
by_YPD_1_p_s17	ncRNA	127
by_YPD_2_p_s17	rRNA	17428
by_YPD_2_p_s17	mRNA	319822
by_YPD_2_p_s17	tRNA	464
by_YPD_2_p_s17	snoRNA	1020
by_YPD_2_p_s17	snRNA	263
by_YPD_2_p_s17	ncRNA	214
by_mono_1_p_s17	rRNA	3615
by_mono_1_p_s17	mRNA	11650
by_mono_1_p_s17	tRNA	5
by_mono_1_p_s17	snoRNA	34
by_mono_1_p_s17	snRNA	2
by_mono_1_p_s17	ncRNA	1
by_poly_1_p_s17	rRNA	7524
by_poly_1_p_s17	mRNA	242543
by_poly_1_p_s17	tRNA	34
by_poly_1_p_s17	snoRNA	307
by_poly_1_p_s17	snRNA	9
by_poly_1_p_s17	ncRNA	74
by_mono_2_p_s17	rRNA	2191
by_mono_2_p_s17	mRNA	14016
by_mono_2_p_s17	tRNA	2
by_mono_2_p_s17	snoRNA	45
by_mono_2_p_s17	snRNA	1
by_mono_2_p_s17	ncRNA	2
by_YPD_1_f_s17_1	rRNA	95809
by_YPD_1_f_s17_1	mRNA	152203
by_YPD_1_f_s17_1	tRNA	703
by_YPD_1_f_s17_1	snoRNA	2066
by_YPD_1_f_s17_1	snRNA	1124
by_YPD_1_f_s17_1	ncRNA	447
by_YPD_2_f_s17_1	rRNA	88920
by_YPD_2_f_s17_1	mRNA	292727
by_YPD_2_f_s17_1	tRNA	784
by_YPD_2_f_s17_1	snoRNA	2121
by_YPD_2_f_s17_1	snRNA	1291
by_YPD_2_f_s17_1	ncRNA	425
by_H2O2_1_f_s17_1	rRNA	127983
by_H2O2_1_f_s17_1	mRNA	132258
by_H2O2_1_f_s17_1	tRNA	885
by_H2O2_1_f_s17_1	snoRNA	2582
by_H2O2_1_f_s17_1	snRNA	1136
by_H2O2_1_f_s17_1	ncRNA	482
by_H2O2_2_f_s17_1	rRNA	113346
by_H2O2_2_f_s17_1	mRNA	115516
by_H2O2_2_f_s17_1	tRNA	842
by_H2O2_2_f_s17_1	snoRNA	2102
by_H2O2_2_f_s17_1	snRNA	1051
by_H2O2_2_f_s17_1	ncRNA	423
by_chxt0_1_p_s17	rRNA	4711
by_chxt0_1_p_s17	mRNA	133767
by_chxt0_1_p_s17	tRNA	63
by_chxt0_1_p_s17	snoRNA	320
by_chxt0_1_p_s17	snRNA	27
by_chxt0_1_p_s17	ncRNA	34
by_H2chxt5_1_p_s17	rRNA	6504
by_H2chxt5_1_p_s17	mRNA	235601
by_H2chxt5_1_p_s17	tRNA	104
by_H2chxt5_1_p_s17	snoRNA	463
by_H2chxt5_1_p_s17	snRNA	95
by_H2chxt5_1_p_s17	ncRNA	84
by_H2chxt30_1_p_s17	rRNA	5032
by_H2chxt30_1_p_s17	mRNA	180837
by_H2chxt30_1_p_s17	tRNA	77
by_H2chxt30_1_p_s17	snoRNA	275
by_H2chxt30_1_p_s17	snRNA	59
by_H2chxt30_1_p_s17	ncRNA	62
by_chxt0_2_p_s17	rRNA	5125
by_chxt0_2_p_s17	mRNA	208647
by_chxt0_2_p_s17	tRNA	69
by_chxt0_2_p_s17	snoRNA	359
by_chxt0_2_p_s17	snRNA	52
by_chxt0_2_p_s17	ncRNA	63
by_H2chxt5_2_p_s17	rRNA	5719
by_H2chxt5_2_p_s17	mRNA	170623
by_H2chxt5_2_p_s17	tRNA	69
by_H2chxt5_2_p_s17	snoRNA	329
by_H2chxt5_2_p_s17	snRNA	45
by_H2chxt5_2_p_s17	ncRNA	52
by_H2chxt30_2_p_s17	rRNA	5744
by_H2chxt30_2_p_s17	mRNA	189446
by_H2chxt30_2_p_s17	tRNA	72
by_H2chxt30_2_p_s17	snoRNA	263
by_H2chxt30_2_p_s17	snRNA	29
by_H2chxt30_2_p_s17	ncRNA	73
S96_sdh_1_p_s17	rRNA	6775
S96_sdh_1_p_s17	mRNA	114492
S96_sdh_1_p_s17	tRNA	73
S96_sdh_1_p_s17	snoRNA	547
S96_sdh_1_p_s17	snRNA	137
S96_sdh_1_p_s17	ncRNA	92
S96_sdh_2_p_s17	rRNA	7086
S96_sdh_2_p_s17	mRNA	197972
S96_sdh_2_p_s17	tRNA	110
S96_sdh_2_p_s17	snoRNA	623
S96_sdh_2_p_s17	snRNA	132
S96_sdh_2_p_s17	ncRNA	119
S96_3AT_1_p_s17	rRNA	7367
S96_3AT_1_p_s17	mRNA	129072
S96_3AT_1_p_s17	tRNA	68
S96_3AT_1_p_s17	snoRNA	590
S96_3AT_1_p_s17	snRNA	154
S96_3AT_1_p_s17	ncRNA	134
by_stat_1_p_s17	rRNA	11588
by_stat_1_p_s17	mRNA	402250
by_stat_1_p_s17	tRNA	741
by_stat_1_p_s17	snoRNA	1311
by_stat_1_p_s17	snRNA	551
by_stat_1_p_s17	ncRNA	598
by_stat_2_p_s17	rRNA	10912
by_stat_2_p_s17	mRNA	350553
by_stat_2_p_s17	tRNA	837
by_stat_2_p_s17	snoRNA	1188
by_stat_2_p_s17	snRNA	486
by_stat_2_p_s17	ncRNA	386
xrn_ypd_1_p_s17	rRNA	16546
xrn_ypd_1_p_s17	mRNA	636560
xrn_ypd_1_p_s17	tRNA	840
xrn_ypd_1_p_s17	snoRNA	3138
xrn_ypd_1_p_s17	snRNA	379
xrn_ypd_1_p_s17	ncRNA	872
xrn_ypd_2_p_s17	rRNA	17755
xrn_ypd_2_p_s17	mRNA	574554
xrn_ypd_2_p_s17	tRNA	789
xrn_ypd_2_p_s17	snoRNA	2964
xrn_ypd_2_p_s17	snRNA	334
xrn_ypd_2_p_s17	ncRNA	725
pomb_chxt0_1_p_s17	rRNA	5507
pomb_chxt0_1_p_s17	mRNA	93843
pomb_chxt0_1_p_s17	tRNA	191
pomb_chxt0_1_p_s17	snoRNA	352
pomb_chxt0_1_p_s17	snRNA	3
pomb_chxt0_1_p_s17	ncRNA	2999
pomb_chxt0_2_p_s17	rRNA	6196
pomb_chxt0_2_p_s17	mRNA	219562
pomb_chxt0_2_p_s17	tRNA	212
pomb_chxt0_2_p_s17	snoRNA	592
pomb_chxt0_2_p_s17	snRNA	7
pomb_chxt0_2_p_s17	ncRNA	6176
Pombe_DSN_rep1_s18	rRNA	71610
Pombe_DSN_rep1_s18	mRNA	1510297
Pombe_DSN_rep1_s18	tRNA	4508
Pombe_DSN_rep1_s18	snoRNA	25836
Pombe_DSN_rep1_s18	snRNA	29
Pombe_DSN_rep1_s18	ncRNA	44001
Pombe_DSN_rep2_s18	rRNA	154209
Pombe_DSN_rep2_s18	mRNA	1721397
Pombe_DSN_rep2_s18	tRNA	6977
Pombe_DSN_rep2_s18	snoRNA	54596
Pombe_DSN_rep2_s18	snRNA	91
Pombe_DSN_rep2_s18	ncRNA	69290
Pombe_NonDSN_rep1_s18	rRNA	290446
Pombe_NonDSN_rep1_s18	mRNA	194416
Pombe_NonDSN_rep1_s18	tRNA	13879
Pombe_NonDSN_rep1_s18	snoRNA	40312
Pombe_NonDSN_rep1_s18	snRNA	668
Pombe_NonDSN_rep1_s18	ncRNA	27158
Pombe_NonDSN_rep2_s18	rRNA	266095
Pombe_NonDSN_rep2_s18	mRNA	164909
Pombe_NonDSN_rep2_s18	tRNA	11075
Pombe_NonDSN_rep2_s18	snoRNA	27955
Pombe_NonDSN_rep2_s18	snRNA	239
Pombe_NonDSN_rep2_s18	ncRNA	17008
Pombe_CHX_rep1_s18	rRNA	74204
Pombe_CHX_rep1_s18	mRNA	2828897
Pombe_CHX_rep1_s18	tRNA	7734
Pombe_CHX_rep1_s18	snoRNA	57996
Pombe_CHX_rep1_s18	snRNA	109
Pombe_CHX_rep1_s18	ncRNA	88536
Pombe_CHX_rep2_s18	rRNA	77155
Pombe_CHX_rep2_s18	mRNA	2346510
Pombe_CHX_rep2_s18	tRNA	5633
Pombe_CHX_rep2_s18	snoRNA	49212
Pombe_CHX_rep2_s18	snRNA	108
Pombe_CHX_rep2_s18	ncRNA	71845
BY4741_lowOD_rep1_s18	rRNA	83075
BY4741_lowOD_rep1_s18	mRNA	1838277
BY4741_lowOD_rep1_s18	tRNA	1003
BY4741_lowOD_rep1_s18	snoRNA	90314
BY4741_lowOD_rep1_s18	snRNA	583
BY4741_lowOD_rep1_s18	ncRNA	2064
BY4741_lowOD_rep2_s18	rRNA	87788
BY4741_lowOD_rep2_s18	mRNA	3373061
BY4741_lowOD_rep2_s18	tRNA	1800
BY4741_lowOD_rep2_s18	snoRNA	117684
BY4741_lowOD_rep2_s18	snRNA	1300
BY4741_lowOD_rep2_s18	ncRNA	1998
BY-Stationary_rep1_s18	rRNA	169281
BY-Stationary_rep1_s18	mRNA	1335907
BY-Stationary_rep1_s18	tRNA	400
BY-Stationary_rep1_s18	snoRNA	77256
BY-Stationary_rep1_s18	snRNA	3124
BY-Stationary_rep1_s18	ncRNA	6796
BY-Stationary_rep2_s18	rRNA	103645
BY-Stationary_rep2_s18	mRNA	1234069
BY-Stationary_rep2_s18	tRNA	384
BY-Stationary_rep2_s18	snoRNA	82685
BY-Stationary_rep2_s18	snRNA	4502
BY-Stationary_rep2_s18	ncRNA	7569
BY4741_DSN_rep1_s18	rRNA	113268
BY4741_DSN_rep1_s18	mRNA	2268984
BY4741_DSN_rep1_s18	tRNA	1294
BY4741_DSN_rep1_s18	snoRNA	89569
BY4741_DSN_rep1_s18	snRNA	4914
BY4741_DSN_rep1_s18	ncRNA	3103
BY4741_DSN_rep2_s18	rRNA	161482
[truncated: 251 more rows]
